# Supplementary material for: Phenotypic and Genotypic Diversity of Methicillin-Resistant Staphylococci in Dermatological Pets and Their Owners
Source: Vet Sci. 2026 Jul 17;13(7):701. doi: 10.3390/vetsci13070701 (PMC13431548; doi:10.3390/vetsci13070701)
Supplement: Supplementary file 1 [file vetsci-13-00701-s001.zip]

Archive with 2 entries (2 files):
- Supplementary Excel S1.xlsm
- Supplementary Table.pdf
