# Supplementary material for: Phenotypic and Genotypic Diversity of Methicillin-Resistant Staphylococci in Dermatological Pets and Their Owners
Source: Vet Sci. 2026 Jul 17;13(7):701. doi: 10.3390/vetsci13070701 (PMC13431548; doi:10.3390/vetsci13070701)
Supplement: Supplementary file 1 [file vetsci-13-00701-s001.zip › Supplementary Excel S1.xlsm]

## Sheet: S1-1 105 isolates
S1-1: Antimicrobial susceptibility and resistance results of 105 isolates
Strains nuber	Staphylococcus	PEN	CHL	SXT	ERY	CLI	TET	CEN	LEV	OX	FOX	LZD	mecA	blaZ	aacA-aphD	ermA	ermB	ermC	tetK	mecC	tetM	cfr
D1-004	Staphylococcus aureus	R	R	R	R	S	S	S	S	S		S	+	+	-	-	+	+	+	-	-	-
H1-026	Staphylococcus aureus	R	S	R	I	S	S	S	S	R		S	+	+	+	-	+	+	-	-	+	-
H10-099	Staphylococcus aureus	R	S	R	R	R	S	S	S	R	R	S	+	+	-	-	+	-	-	-	-	-
C34-267	Staphylococcus aureus	R	S	R	R	S	S	S	S	R	S	S	+	+	+	-	+	+	-	-	-	-
H59-268	Staphylococcus aureus	R	S	R	R	S	S	S	S	R		S	+	+	-	-	+	+	-	-	-	-
D2-010	Staphylococcus pseudintermedius	R	R	R	R	R	R	S	R	R		S	+	+	+	-	-	+	-	-	+	-
D14-048	Staphylococcus pseudintermedius	R	R	R	R	R	R	S	R	S		S	+	+	+	-	+	-	-	-	-	-
D35-129	Staphylococcus pseudintermedius	R	S	R	R	R	R	S	R	S		S	+	+	+	-	+	-	+	-	+	-
D40-149	Staphylococcus pseudintermedius	R	I	R	R	R	R	S	S	R		S	+	+	+	-	+	-	+	-	-	-
D43-168	Staphylococcus pseudintermedius	R	S	R	R	R	R	S	R	S		S	+	+	-	-	+	-	+	-	-	-
D45-173	Staphylococcus pseudintermedius	R	I	R	R	R	R	S	S	S		S	+	+	+	-	+	+	+	-	-	-
D46-178	Staphylococcus pseudintermedius	R	I	S	R	R	R	R	S	S		S	+	+	+	-	-	-	+	-	-	-
D47-181	Staphylococcus pseudintermedius	S	I	S	R	R	S	S	S	S		S	+	+	+	-	+	-	+	-	-	-
D50-199	Staphylococcus pseudintermedius	R	S	R	R	R	R	S	S	S		S	+	+	+	-	+	-	+	-	+	-
D51-204	Staphylococcus pseudintermedius	R	S	R	R	R	R	R	R	S		S	+	+	+	-	+	-	-	-	+	-
D53-210	Staphylococcus pseudintermedius	R	I	R	R	R	R	R	R	R	R	S	+	+	-	-	+	-	+	-	+	-
D66-255	Staphylococcus pseudintermedius	R	R	R	R	I	R	I	S	S		S	+	+	+	-	+	-	-	-	-	-
D68-259	Staphylococcus pseudintermedius	R	R	R	R	R	R	S	R	S		S	+	+	+	-	+	-	-	-	-	-
H63-276	Staphylococcus pseudintermedius	S	S	R	S	S	S	S	S	S		S	+	+	+	-	+	-	+	-	-	-
D78-295	Staphylococcus pseudintermedius	R	I	S	R	I	R	S	R	S		S	+	+	+	-	+	-	+	-	+	-
D79-298	Staphylococcus pseudintermedius	S	S	R	R	R	S	R	R	S		S	+	+	+	-	-	+	-	-	-	-
D84-312	Staphylococcus pseudintermedius	R	R	R	R	R	R	I	R	R		S	+	+	+	-	+	-	+	-	-	-
D85-316	Staphylococcus pseudintermedius	R	R	S	R	R	R	R	R	R		S	+	+	+	-	+	-	-	-	+	-
D86-320	Staphylococcus pseudintermedius	R	S	R	R	R	R	R	R	S		S	+	+	+	-	+	-	-	-	-	-
H81-321	Staphylococcus pseudintermedius	R	S	R	R	R	R	R	R	R		S	+	+	+	-	+	-	-	-	-	-
D101-363	Staphylococcus pseudintermedius	R	R	R	R	I	R	I	R	S		S	+	+	+	-	+	-	-	-	-	-
D9-033	Staphylococcus aureus	R	S	R	R	S	S	S	S	S		S	-	+	-	-	-	+	-	-	-	-
H2-036	Staphylococcus aureus	R	S	R	R	I	S	S	S	S		S	-	+	-	-	-	+	-	-	-	-
D24-096	Staphylococcus aureus	R	S	R	S	S	S	S	S	S	S	S	-	+	-	-	-	-	-	-	-	-
C7-098	Staphylococcus aureus	R	S	R	I	S	S	S	S	S	S	S	-	+	-	-	-	-	+	-	-	-
D28-108	Staphylococcus aureus	R	I	R	R	I	R	S	S	S	S	S	-	+	-	-	-	+	+	-	-	-
H13-119	Staphylococcus aureus	R	S	R	S	S	S	S	S	S	S	S	-	+	-	-	-	-	-	-	-	-
C12-140	Staphylococcus aureus	R	S	R	R	S	I	S	S	S	S	S	-	+	-	-	-	+	+	-	-	-
H16-141	Staphylococcus aureus	R	S	R	S	S	S	S	S	S	S	S	-	+	-	-	-	-	+	-	-	-
H18-146	Staphylococcus aureus	R	S	R	S	S	R	S	S	S	S	S	-	+	-	-	-	-	+	-	-	-
H17-150	Staphylococcus aureus	R	S	R	R	S	S	S	S	S	S	S	-	+	-	-	-	+	-	-	-	-
H28-184	Staphylococcus aureus	R	S	R	S	S	S	S	S	S	S	S	-	+	-	-	-	-	-	-	-	-
C20-185	Staphylococcus aureus	R	S	R	S	S	S	S	S	S	S	S	-	+	-	-	-	-	-	-	-	-
H30-186	Staphylococcus aureus	R	R	R	S	S	S	S	S	S	S	S	-	+	-	-	-	-	-	-	-	-
H33-198	Staphylococcus aureus	S	S	R	R	R	R	S	S	R	R	S	-	+	-	-	-	-	+	-	-	-
D52-208	Staphylococcus aureus	R	S	S	S	S	S	S	S	S	S	S	-	+	-	-	-	-	-	-	-	-
H40-224	Staphylococcus aureus	R	S	R	S	S	S	S	S	S	S	S	-	-	-	-	-	-	-	-	-	-
H50-247	Staphylococcus aureus	R	S	R	S	S	S	S	S	S	S	S	-	+	-	-	-	-	-	-	-	-
C33-250	Staphylococcus aureus	S	S	R	S	S	S	S	S	S	S	S	-	+	-	-	-	-	-	-	-	-
H58-266	Staphylococcus aureus	R	S	R	S	S	R	S	S	S	S	S	-	+	-	-	-	-	+	-	-	-
H63-277	Staphylococcus aureus	R	S	R	R	R	R	R	R	S	S	S	-	+	+	-	-	+	+	-	-	-
D77-286	Staphylococcus aureus	S	S	R	S	S	S	S	S	S	S	S	-	-	-	-	-	-	-	-	-	-
C40-293	Staphylococcus aureus	S	S	R	S	S	S	S	S	S	S	S	-	+	-	-	-	+	-	-	-	-
D81-304	Staphylococcus aureus	R	S	R	R	S	S	S	S	S	S	S	-	+	-	-	-	+	+	-	-	-
D82-305	Staphylococcus aureus	R	S	R	S	S	S	S	S	S	S	S	-	+	-	-	+	+	+	-	-	-
C43-307	Staphylococcus aureus	R	S	R	S	S	S	S	S	S	S	S	-	+	-	-	-	-	-	-	-	-
D83-309	Staphylococcus aureus	R	S	R	S	S	S	S	S	S	S	S	-	+	-	-	-	-	-	-	-	-
H80-319	Staphylococcus aureus	R	S	R	R	S	S	S	S	S	S	S	-	+	-	-	+	+	+	-	-	-
C50-348	Staphylococcus aureus	R	S	R	S	S	S	S	S	S		S	-	+	-	-	-	-	-	-	-	-
D8-031	Staphylococcus schleiferi	S	R	S	S	S	S	S	S	S		S	-	-	+	-	-	-	-	-	-	-
D89-325	Staphylococcus schleiferi	R	S	R	R	S	R	S	S	S		S	-	+	+	+	+	-	-	-	-	-
D90-329	Staphylococcus schleiferi	S	S	R	S	S	S	S	S	S	S	S	-	-	-	-	-	-	-	-	-	-
D4-016	Staphylococcus pseudintermedius	R	S	R	S	S	S	S	S	S		S	-	+	-	-	-	+	-	-	-	-
D5-020	Staphylococcus pseudintermedius	R	R	R	R	R	S	R	S	S		S	-	+	+	-	+	-	-	-	-	-
D6-022	Staphylococcus pseudintermedius	R	R	R	R	R	R	S	S	S		S	-	+	+	-	+	-	-	-	+	-
D7-025	Staphylococcus pseudintermedius	R	R	R	R	R	R	S	R	S		S	-	+	+	-	+	-	-	-	+	-
D8-030	Staphylococcus pseudintermedius	R	R	R	R	R	R	S	S	S		S	-	+	+	-	+	-	-	-	+	-
D10-040	Staphylococcus pseudintermedius	R	S	R	S	S	S	S	S	S		S	-	+	-	-	-	+	-	-	-	-
D11-042	Staphylococcus pseudintermedius	R	S	S	S	S	S	S	S	S		S	-	+	-	-	-	+	-	-	-	-
D19-069	Staphylococcus pseudintermedius	R	S	R	R	R	R	S	S	S		S	-	+	+	-	+	-	+	-	-	-
H5-070	Staphylococcus pseudintermedius	R	S	R	R	R	R	I	R	S		S	-	+	+	-	+	-	-	-	-	-
D20-077	Staphylococcus pseudintermedius	R	S	R	S	S	R	S	R	S		S	-	+	+	-	-	-	-	-	-	-
H7-078	Staphylococcus pseudintermedius	R	S	R	S	S	R	S	R	S		S	-	+	+	-	-	-	-	-	-	-
D21-081	Staphylococcus pseudintermedius	S	S	S	S	S	S	S	S	S		S	-	+	-	-	-	-	-	-	-	-
D22-085	Staphylococcus pseudintermedius	R	R	S	R	R	S	S	S	S		S	-	+	+	-	+	-	-	-	-	-
D23-090	Staphylococcus pseudintermedius	R	R	R	R	R	R	S	R	S		S	-	+	+	-	+	-	-	-	+	-
D25-101	Staphylococcus pseudintermedius	R	R	S	R	R	R	S	S	S		S	-	+	+	-	+	-	+	-	-	-
D27-106	Staphylococcus pseudintermedius	R	R	S	R	I	R	I	S	S		S	-	+	+	-	+	-	+	-	-	-
H11-110	Staphylococcus pseudintermedius	R	S	R	S	S	S	S	S	S		S	-	+	+	-	+	-	+	-	+	-
D32-118	Staphylococcus pseudintermedius	S	S	S	S	S	S	S	R	S		S	-	-	+	-	-	-	+	-	-	-
D33-125	Staphylococcus pseudintermedius	R	S	R	S	S	R	S	R	S		S	-	-	+	-	-	-	+	-	-	-
D34-126	Staphylococcus pseudintermedius	R	S	S	R	I	R	S	S	S		S	-	-	-	-	+	-	-	-	+	-
D38-137	Staphylococcus pseudintermedius	R	I	R	R	R	R	S	R	S		S	-	+	+	-	+	-	+	-	+	-
D39-138	Staphylococcus pseudintermedius	R	I	S	R	R	S	S	S	S		S	-	+	-	-	+	-	-	-	-	-
D41-153	Staphylococcus pseudintermedius	R	R	R	R	S	R	S	R	S		S	-	+	+	-	-	-	+	-	-	-
D42-160	Staphylococcus pseudintermedius	R	S	S	R	R	R	S	R	S		S	-	+	+	-	+	-	-	-	-	-
D44-170	Staphylococcus pseudintermedius	R	R	S	R	R	S	S	S	S		S	-	+	-	-	+	-	+	-	+	-
D49-195	Staphylococcus pseudintermedius	R	I	R	R	R	R	S	S	S		S	-	+	-	-	+	-	-	-	-	-
D52-207	Staphylococcus pseudintermedius	R	S	R	S	S	R	S	S	S		S	-	+	+	-	-	-	-	-	-	-
D55-213	Staphylococcus pseudintermedius	R	R	R	R	R	S	I	S	S		S	-	+	+	-	+	-	-	-	-	-
D57-218	Staphylococcus pseudintermedius	R	S	R	R	R	S	S	S	S		S	-	+	+	-	-	-	-	-	+	-
D58-220	Staphylococcus pseudintermedius	S	S	S	S	S	S	S	S	S		S	-	+	-	-	-	-	-	-	-	-
D59-233	Staphylococcus pseudintermedius	R	R	R	R	R	R	R	S	S		S	-	+	+	-	+	-	-	-	-	-
D61-240	Staphylococcus pseudintermedius	R	R	R	R	R	S	S	S	S		S	-	+	-	-	+	-	+	-	-	-
D63-244	Staphylococcus pseudintermedius	R	R	S	R	R	R	S	S	S		S	-	+	-	-	+	-	-	-	+	-
D64-248	Staphylococcus pseudintermedius	S	S	R	S	S	S	S	S	S		S	-	+	-	-	-	-	-	-	-	-
D65-253	Staphylococcus pseudintermedius	R	R	S	R	R	R	S	S	S		S	-	+	-	-	+	-	-	-	-	-
D67-257	Staphylococcus pseudintermedius	R	S	R	S	S	R	R	S	S		S	-	+	+	-	-	-	-	-	-	-
D71-265	Staphylococcus pseudintermedius	R	S	R	R	R	R	I	S	S		S	-	+	+	-	+	-	-	-	+	-
C46-318	Staphylococcus pseudintermedius	R	S	R	R	R	R	R	R	S		S	-	+	+	-	+	-	-	-	-	-
D87-322	Staphylococcus pseudintermedius	R	R	R	R	R	R	R	R	S		S	-	+	+	-	+	-	+	-	-	-
D91-335	Staphylococcus pseudintermedius	R	S	R	R	R	R	S	S	S		S	-	+	+	-	+	-	+	-	-	-
D94-346	Staphylococcus pseudintermedius	R	R	R	R	R	R	R	S	S		S	-	+	+	-	+	-	-	-	-	-
D95-350	Staphylococcus pseudintermedius	R	R	R	R	R	S	R	S	S		S	-	+	+	-	-	-	-	-	-	-
D96-351	Staphylococcus pseudintermedius	R	S	R	S	S	R	S	S	S		S	-	+	-	-	-	-	-	-	+	-
D97-352	Staphylococcus pseudintermedius	R	R	R	R	R	R	R	R	S		S	-	+	+	-	+	-	-	-	+	-
D98-355	Staphylococcus pseudintermedius	R	R	R	R	R	R	R	S	S		S	-	+	+	-	+	-	-	-	-	-
C55-357	Staphylococcus pseudintermedius	R	I	R	R	R	R	S	S	S		S	-	+	+	-	+	-	-	-	-	-
D99-359	Staphylococcus pseudintermedius	R	S	R	R	R	R	R	S	S		S	-	+	+	-	+	-	-	-	+	-
C57-369	Staphylococcus pseudintermedius	R	R	S	R	R	S	S	S	S		S	-	+	-	-	+	-	-	-	-	-

## Sheet: S1-2 91 households
S1-2: Antimicrobial susceptibility and resistance results of 91 households
Family number	Strains source	Strains number	Staphylococcus	PEN	CHL	SXT	ERY	CLI	TET	CEN	LEV	OX	LZD	mecA	blaZ	aacA-aphD	ermA	ermB	ermC	tetK	mecC	tetM	cfr
1	D7	D7-025	Staphylococcus pseudintermedius	R	R	R	R	R	R	S	R	S	S	-	+	+	-	+	-	-	-	+	-
	D7-H1	H1-026	Staphylococcus aureus	R	S	R	I	S	S	S	S	R	S	+	+	+	-	+	+	-	-	+	-
2	D9	D9-033	Staphylococcus aureus	R	S	R	R	S	S	S	S	S	S	-	+	-	-	-	+	-	-	-	-
	D9-H2	H2-036	Staphylococcus aureus	R	S	R	R	I	S	S	S	S	S	-	+	-	-	-	+	-	-	-	-
3	D14	D14-048	Staphylococcus pseudintermedius	R	R	R	R	R	R	S	R	S	S	+	+	+	-	+	-	-	-	-	-
	D14-H3	H3-050	Staphylococcus epidermidis	S	S	R	S	S	S	S	S	S	S	-	-	-	-	-	-	-	-	-	-
4	D17	D17-062	Staphylococcus epidermidis	S	R	S	S	S	S	S	S	R	S	+	+	-	-	-	+	+	-	-	-
	D17-H4	H4-064	Staphylococcus haemolyticus	R	S	S	R	I	S	S	S	R	S	+	+	-	-	-	-	-	-	-	-
5	D19	D19-069	Staphylococcus pseudintermedius	R	S	R	R	R	R	S	S	S	S	-	+	+	-	+	-	+	-	-	-
	D19-H5	H5-070	Staphylococcus pseudintermedius	R	S	R	R	R	R	I	R	S	S	-	+	+	-	+	-	-	-	-	-
6	D20	D20-077	Staphylococcus pseudintermedius	R	S	R	S	S	R	S	R	S	S	-	+	+	-	-	-	-	-	-	-
	D20-H7	H7-078	Staphylococcus pseudintermedius	R	S	R	S	S	R	S	R	S	S	-	+	+	-	-	-	-	-	-	-
7	D22	D22-085	Staphylococcus pseudintermedius	R	R	S	R	R	S	S	S	S	S	-	+	+	-	+	-	-	-	-	-
	D22-H8	H8-086	Staphylococcus epidermidis	R	S	S	R	S	S	S	S	R	S	+	+	-	-	-	+	-	-	-	-
8	D27	D27-106	Staphylococcus pseudintermedius	R	R	S	R	I	R	I	S	S	S	-	+	+	-	+	-	+	-	-	-
	D27-H11	H11-109	Staphylococcus pseudintermedius	R	S	R	S	S	S	S	S	S	S	-	+	-	-	-	+	+	-	-	-
9	D28	D28-107	Staphylococcus aureus	R	I	R	R	I	R	S	S	S	S	-	+	+	-	+	-	+	-	+	-
	D28-H12	H12-111	Staphylococcus epidermidis	R	S	S	S	S	S	S	S	S	S	-	+	-	-	-	-	-	-	-	-
10	D32	D32-118	Staphylococcus pseudintermedius	S	S	S	S	S	S	S	R	S	S	-	-	+	-	-	-	+	-	-	-
	D32-H13	H13-119	Staphylococcus aureus	R	S	R	S	S	S	S	S	S	S	-	+	-	-	-	-	-	-	-	-
		H13-120	Staphylococcus cohnii	R	S	R	S	S	S	S	S	S	S	-	-	-	-	+	+	-	-	-	-
11	D36	D36-132	Staphylococcus nepalensis	S	I	R	R	R	R	S	S	S	S	-	+	-	-	-	+	+	-	-	-
	D36-H14	H14-133	Staphylococcus nepalensis	R	S	R	R	R	R	S	R	S	S	-	-	+	-	+	-	+	-	+	-
		H14-134	Staphylococcus epidermidis	R	S	R	S	S	S	S	S	S	S	-	+	-	-	-	-	-	-	-	-
12	D37	D37-135	Staphylococcus epidermidis	R	S	S	R	S	S	S	S	S	S	-	-	-	-	-	-	-	-	-	-
	D37-H15	H15-136	Staphylococcus epidermidis	R	S	R	R	S	S	S	S	S	S	-	+	-	-	-	-	+	-	-	-
13	D40	D40-149	Staphylococcus pseudintermedius	R	I	R	R	R	R	S	S	R	S	+	+	+	-	+	-	+	-	-	-
	D40-H17	H17-150	Staphylococcus aureus	R	S	R	R	S	S	S	S	S	S	-	+	-	-	-	+	-	-	-	-
14	D41	D41-153	Staphylococcus pseudintermedius	R	R	R	R	S	R	S	R	S	S	-	+	+	-	-	-	+	-	-	-
	D41-H19	H19-155	Staphylococcus epidermidis	R	S	R	S	S	I	S	R	S	S	+	+	+	-	+	-	+	-	-	-
15	D43	D43-168	Staphylococcus pseudintermedius	R	S	R	R	R	R	S	R	S	S	+	+	-	-	+	-	+	-	-	-
	D43-H23	H23-169	Staphylococcus epidermidis	R	S	R	I	S	S	S	S	S	S	-	+	-	-	-	-	+	-	+	-
16	D45	D45-173	Staphylococcus pseudintermedius	R	I	R	R	R	R	S	S	S	S	+	+	+	-	+	+	+	-	-	-
	D45-H24	H24-174	Staphylococcus warneri	R	S	S	R	S	S	S	S	S	S	-	+	-	-	-	-	+	-	-	-
		H24-175	Staphylococcus pasteuri	R	S	S	I	S	S	S	S	S	S	-	+	-	-	-	-	+	-	-	-
17	D46	D46-178	Staphylococcus pseudintermedius	R	I	S	R	R	R	R	S	S	S	+	+	+	-	-	-	+	-	-	-
	D46-H26	H26-180	Staphylococcus epidermidis	S	S	R	I	S	S	S	S	R	S	+	+	+	-	-	-	+	-	+	-
18	D47	D47-181	Staphylococcus pseudintermedius	S	I	S	R	R	S	S	S	S	S	+	+	+	-	+	-	+	-	-	-
	D47-H27	H27-182	Staphylococcus epidermidis	R	S	R	S	S	S	S	S	S	S	-	+	-	-	-	-	-	-	-	-
19	D48	D48-190	Staphylococcus felis	R	S	R	R	R	S	S	S	S	S	-	+	-	+	-	+	-	-	-	-
		D48-191	Staphylococcus epidermidis	S	S	S	R	R	S	S	S	S	S	-	+	-	-	-	-	-	-	-	-
	D48-H29	H29-192	Staphylococcus epidermidis	S	S	R	S	S	S	S	S	S	S	-	+	-	-	-	-	+	-	-	-
20	D50	D50-199	Staphylococcus pseudintermedius	R	S	R	R	R	R	S	S	S	S	+	+	+	-	+	-	+	-	+	-
	D50-H34	H34-200	Staphylococcus epidermidis	R	S	R	R	S	S	S	S	R	S	+	+	-	-	-	-	+	-	-	-
21	D51	D51-204	Staphylococcus pseudintermedius	R	S	R	R	R	R	R	R	S	S	+	+	+	-	+	-	-	-	+	-
	D51-H35	H35-205	Staphylococcus epidermidis	R	S	R	S	S	S	S	S	S	S	-	+	-	-	-	-	-	-	-	-
22	D54	D54-211	Staphylococcus epidermidis	R	R	R	R	R	R	S	R	R	S	+	+	-	-	-	-	-	-	-	-
	D54-H37	H37-212	Staphylococcus epidermidis	S	S	R	S	S	S	S	S	S	S	-	-	-	-	-	-	-	-	-	-
23	D55	D55-213	Staphylococcus pseudintermedius	R	R	R	R	R	S	I	S	S	S	-	+	+	-	+	-	-	-	-	-
	D55-H38	H38-214	Staphylococcus felis	R	S	R	S	S	S	S	S	S	S	-	+	-	-	-	-	-	-	-	-
		H38-215	Staphylococcus epidermidis	R	S	S	S	S	S	S	S	S	S	-	-	-	-	-	-	-	-	-	-
24	D56	D56-216	Staphylococcus epidermidis	R	S	R	R	R	R	S	S	S	S	-	+	-	-	+	-	-	-	-	-
	D56-H39	H39-217	Staphylococcus epidermidis	S	S	R	R	S	S	S	S	S	S	+	-	+	-	-	-	-	-	+	-
25	D58	D58-220	Staphylococcus pseudintermedius	S	S	S	S	S	S	S	S	S	S	-	+	-	-	-	-	-	-	-	-
	D58-H41	H41-222	Staphylococcus Saprophyticus	S	S	S	I	R	S	S	S	S	S	-	+	-	-	+	-	-	-	-	-
26	D59	D59-233	Staphylococcus pseudintermedius	R	R	R	R	R	R	R	S	S	S	-	+	+	-	+	-	-	-	-	-
	D59-H44	H44-234	Staphylococcus epidermidis	S	S	R	S	S	S	S	S	S	S	-	+	+	-	-	+	-	-	-	-
27	D61	D61-240	Staphylococcus pseudintermedius	R	R	R	R	R	S	S	S	S	S	-	+	-	-	+	-	+	-	-	-
	D61-H47	H47-241	Staphylococcus epidermidis	S	S	R	R	S	S	S	S	S	S	-	+	-	-	-	+	-	-	-	-
28	D63	D63-244	Staphylococcus pseudintermedius	R	R		R	R	R	S	S	S	S	-	+	-	-	+	-	-	-	+	-
	D63-H49	H49-245	Staphylococcus epidermidis	S	S	S	I	S	S	S	S	S	S	-	+	+	-	-	+	-	-	-	-
29	D64	D64-248	Staphylococcus pseudintermedius	S	S	R	S	S	S	S	S	S	S	-	+	-	-	-	-	-	-	-	-
	D64-H51	H51-249	Staphylococcus epidermidis	R	S	R	R	S	S	S	S	S	S	-	+	-	-	-	-	-	-	-	-
30	D65	D65-253	Staphylococcus pseudintermedius	R	R	S	R	R	R	S	S	S	S	-	+	-	-	+	-	-	-	-	-
	D65-H53	H53-254	Staphylococcus epidermidis	S	S	S	I	S	S	S	S	R	S	+	+	-	-	-	-	-	-	-	-
31	D67	D67-257	Staphylococcus pseudintermedius	R	S	R	S	S	R	R	S	S	S	-	+	+	-	-	-	-	-	-	-
	D67-H54	H54-258	Staphylococcus epidermidis	R	S	R	S	S	S	S	S	S	S	-	+	+	-	-	-	-	-	-	-
32	D68	D68-259	Staphylococcus pseudintermedius	R	R	R	R	R	R	S	R	S	S	+	+	+	-	+	-	-	-	-	-
	D68-H55	H55-260	Staphylococcus epidermidis	R	S	R	R	S	S	S	S	S	S	+	+	+	-	+	+	-	-	-	-
33	D69	D69-261	Staphylococcus haemolyticus	R	S	R	R	S	S	I	S	R	S	+	+	+	-	-	+	-	-	-	-
	D69-H56	H56-262	Staphylococcus epidermidis	R	S	R	R	S	S	S	S	S	S	+	+	+	-	-	+	-	-	-	-
34	D70	D70-263	Staphylococcus epidermidis	R	I	R	R	S	S	S	S	S	S	-	+	+	-	-	+	-	-	-	-
	D70-H57	H57-264	Staphylococcus epidermidis	R	R	R	R	S	S	S	S	S	S	-	+	+	-	-	+	-	-	+	-
35	D71	D71-265	Staphylococcus pseudintermedius	R	S	R	R	R	R	I	S	S	S	-	+	+	-	+	-	-	-	+	-
	D71-H58	H58-266	Staphylococcus aureus	R	S	R	S	S	R	S	S	S	S	-	+	-	-	-	-	+	-	-	-
36	D72	D72-271	Staphylococcus epidermidis	R	S	R	I	S	S	S	S	R	S	-	-	+	-	+	+	+	-	-	-
	D72-H61	H61-272	Staphylococcus pasteuri	S	S	R	R	S	R	S	S	S	S	-	-	+	-	-	+	+	-	-	-
37	D74	D74-275	Staphylococcus haemolyticus	S	S	R	R	S	S	S	S	S	S	-	-	+	-	-	+	+	-	-	-
	D74-H63	H63-276	Staphylococcus pseudintermedius	S	S	R	S	S	S	S	S	S	S	+	+	+	-	+	-	+	-	-	-
		H63-277	Staphylococcus aureus	R	S	R	R	R	R	R	R	S	S	-	+	+	-	-	+	+	-	-	-
38	D76	D76-284	Staphylococcus Saprophyticus	R	S	R	R	S	S	S	S	S	S	-	+	-	-	-	-	+	-	-	-
	D76-H65	H65-285	Staphylococcus epidermidis	R	S	R	S	S	S	S	S	S	S	-	+	-	-	-	+	-	-	-	-
39	D77	D77-286	Staphylococcus aureus	S	S	R	S	S	S	S	S	S	S	-	-	-	-	-	-	-	-	-	-
	D77-H66	H66-287	Staphylococcus epidermidis	R	S	R	R	S	S	S	S	S	S	+	+	+	-	-	-	-	-	-	-
40	D78	D78-295	Staphylococcus pseudintermedius	R	I	S	R	I	R	S	R	S	S	+	+	+	-	+	-	+	-	+	-
	D78-H70	H70-296	Staphylococcus epidermidis	R	S	R	I	S	S	S	S	R	S	+	+	-	-	-	+	+	-	-	-
41	D79	D79-298	Staphylococcus pseudintermedius	S	S	R	R	R	S	R	R	S	S	+	+	+	-	-	+	-	-	-	-
	D79-H72	H72-299	Staphylococcus epidermidis	R	S	R	R	R	S	S	R	S	S	+	+	-	-	+	-	-	-	-	-
42	D80	D80-300	Staphylococcus schleiferi	S	S	R	S	S	S	S	S	S	S	-	+	-	-	-	-	+	-	-	-
	D80-H73	H73-301	Staphylococcus epidermidis	R	S	R	S	S	S	S	S	S	S	-	+	-	-	-	-	-	-	-	-
43	D82	D82-305	Staphylococcus aureus	R	S	R	S	S	S	S	S	S	S	-	+	-	-	+	+	+	-	-	-
	D82-H74	H74-306	Staphylococcus epidermidis	S	S	R	S	S	S	S	S	S	S	-	+	-	+	-	+	+	-	-	-
44	D83	D83-309	Staphylococcus aureus	R	S	R	S	S	S	S	S	S	S	-	+	-	-	-	-	-	-	-	-
	D83-H77	H77-310	Staphylococcus epidermidis	S	S	R	I	S	S	S	S	S	S	-	+	-	-	-	-	+	-	-	-
45	D85	D85-316	Staphylococcus pseudintermedius	R	R	S	R	R	R	R	R	R	S	+	+	+	-	+	-	-	-	+	-
	D85-H79	H79-317	Staphylococcus epidermidis	S	S	R	I	S	S	R	S	S	S	-	+	+	-	+	+	+	-	-	-
46	D86	D86-320	Staphylococcus pseudintermedius	R	S	R	R	R	R	R	R	S	S	+	+	+	-	+	-	-	-	-	-
	D86-H81	H81-321	Staphylococcus pseudintermedius	R	S	R	R	R	R	R	R	R	S	+	+	+	-	+	-	-	-	-	-
47	D87	D87-322	Staphylococcus pseudintermedius	R	R	R	R	R	R	R	R	S	S	-	+	+	-	+	-	+	-	-	-
	D87-H82	H82-323	Staphylococcus epidermidis	S	S	S	S	S	S	S	S	S	S	-	+	+	+	+	+	-	-	-	-
48	D90	D90-329	Staphylococcus schleiferi	S	S	R	S	S	S	S	S	S	S	-	-	-	-	-	-	-	-	-	-
	D90-H84	H84-330	Staphylococcus epidermidis	R	R	R	S	S	S	R	S	S	S	-	+	+	-	-	-	-	-	-	-
49	D91	D91-335	Staphylococcus pseudintermedius	R	S	R	R	R	R	S	S	S	S	-	+	+	-	+	-	+	-	-	-
	D91-H86	H86-336	Staphylococcus epidermidis	R	S	R	S	S	S	S	S	S	S	-	+	-	-	-	-	-	-	-	-
50	D94	D94-346	Staphylococcus pseudintermedius	R	R	R	R	R	R	R	S	S	S	-	+	+	-	+	-	-	-	-	-
	D94-H90	H90-347	Staphylococcus epidermidis	R	S	R	S	S	S	S	S	S	S	-	+	+	-	-	+	-	-	-	-
51	D97	D97-352	Staphylococcus pseudintermedius	R	R	R	R	R	R	R	R	S	S	-	+	+	-	+	-	-	-	+	-
		D97-353	Staphylococcus epidermidis	S	S	S	S	S	S	S	S	S	S	-	+	-	-	-	-	-	-	-	-
	D97-H92	H92-354	Staphylococcus epidermidis	R	S	R	R	S	S	S	S	S	S	-	+	-	-	-	-	-	-	-	-
52	D99	D99-359	Staphylococcus pseudintermedius	R	S	R	R	R	R	R	S	S	S	-	+	+	-	+	-	-	-	+	-
	D99-H94	H94-360	Staphylococcus epidermidis	R	S	R	R	S	S	S	S	S	S	-	+	-	-	-	-	-	-	-	-
53	D100	D100-361	Staphylococcus epidermidis	R	R	R	R	S	S	S	S	S	S	-	+	+	-	-	-	-	-	-	-
	D100-H95	H95-362	Staphylococcus epidermidis	R	S	S	S	S	S	S	S	S	S	-	+	-	-	-	-	-	-	-	-
54	D101	D101-363	Staphylococcus pseudintermedius	R	R	R	R	I	R	I	R	S	S	+	+	+	-	+	-	-	-	-	-
	D101-H96	H96-364	Staphylococcus epidermidis	R	S	R	R	S	S	S	S	S	S	-	+	-	-	-	-	-	-	-	-
55	D102	D102-367	Staphylococcus Saprophyticus	S	S	R	R	S	S	S	S	S	S	-	-	-	-	-	-	-	-	-	-
	D102-H98	H98-368	Staphylococcus epidermidis	R	S	R	R	S	S	S	S	S	S	-	+	-	-	-	-	-	-	-	-
56	C5	C5-073	Staphylococcus simulans	S	S	S	S	R	S	S	S	S	S	-	-	-	-	-	-	-	-	-	-
	C5-H6	H6-074	Staphylococcus epidermidis	R	S	S	R	S	S	S	S	S	S	-	-	-	-	-	-	-	-	-	-
57	C6	C6-091	Staphylococcus sciuri	S	S	S	S	S	S	S	S	S	S	-	-	-	-	-	-	-	-	-	-
		C6-092	Staphylococcus cohnii	S	R	R	I	R	S	S	S	S	S	-	-	-	-	-	-	-	-	-	-
	C6-H9	H9-094	Staphylococcus epidermidis	R	S	S	R	S	S	S	S	S	S	-	+	-	-	-	-	-	-	-	-
58	C7	C7-098	Staphylococcus aureus	R	S	R	I	S	S	S	S	S	S	-	+	-	-	-	-	+	-	-	-
	C7-H10	H10-099	Staphylococcus aureus	R	S	R	R	R	S	S	S	R	S	+	+	-	-	+	-	-	-	-	-
59	C12	C12-140	Staphylococcus aureus	R	S	R	R	S	I	S	S	S	S	-	+	-	-	-	+	+	-	-	-
	C12-H16	H16-141	Staphylococcus aureus	R	S	R	S	S	S	S	S	S	S	-	+	-	-	-	-	+	-	-	-
60	C14	C14-157	Staphylococcus nepalensis	S	R	R	R	R	R	S	S	S	S	+	-	+	-	+	-	+	-	-	-
	C14-H20	H20-158	Staphylococcus epidermidis	R	S	S	S	S	S	I	S	S	S	-	+	-	-	-	-	-	-	-	-
61	C17	C17-166	Staphylococcus epidermidis	R	S	S	R	S	S	S	S	R	S	+	+	-	-	-	-	+	-	-	-
	C17-H22	H22-167	Staphylococcus epidermidis	R	S	S	R	S	S	S	S	S	S	-	+	-	-	-	-	+	-	+	-
62	C18	C18-176	Staphylococcus epidermidis	R	S	R	R	S	S	S	S	S	S	-	+	-	-	+	-	+	-	+	-
	C18-H25	H25-177	Staphylococcus epidermidis	S	S	S	S	S	S	S	S	S	S	-	+	-	-	+	-	+	-	-	-
63	C19	C19-183	Staphylococcus felis	R	S	I	R	R	S	S	S	S	S	-	+	-	+	-	+	-	-	-	-
	C19-H28	H28-184	Staphylococcus aureus	R	S	R	S	S	S	S	S	S	S	-	+	-	-	-	-	-	-	-	-
64	C20	C20-185	Staphylococcus aureus	R	S	R	S	S	S	S	S	S	S	-	+	-	-	-	-	-	-	-	-
	C20-H30	H30-186	Staphylococcus aureus	R	R	R	S	S	S	S	S	S	S	-	+	-	-	-	-	-	-	-	-
		H30-187	Staphylococcus felis	S	S	R	S	S	S	S	S	S	S	-	+	-	-	-	-	-	-	-	-
65	C24	C24-197	Staphylococcus epidermidis	S	S	R	R	S	S	S	S	S	S	-	+	+	-	-	-	-	-	-	-
	C24-H33	H33-198	Staphylococcus aureus	S	S	R	R	R	R	S	S	R	S	-	+	-	-	-	-	+	-	-	-
66	C23	C23-201	Staphylococcus nepalensis	R	S	R	R	S	S	S	S	S	S	-	+	-	-	-	-	+	-	-	-
	C23-H36	H36-202	Staphylococcus epidermidis	R	S	R	R	S	S	S	S	S	S	-	+	-	-	-	-	-	-	-	-
67	C25	C25-223	Staphylococcus Saprophyticus	S	S	S	R	R	S	S	S	S	S	-	+	-	-	-	-	-	-	-	-
	C25-H40	H40-224	Staphylococcus aureus	R	S	R	S	S	S	S	S	S	S	-	-	-	-	-	-	-	-	-	-
68	C28	C28-226	Staphylococcus warneri	R	S	S	R	S	S	S	S	S	S	-	+	-	-	-	-	-	-	-	-
	C28-H42	H42-227	Staphylococcus epidermidis	S	S	R	R	S	S	S	S	S	S	-	+	-	-	-	-	-	-	-	-
69	C29	C29-228	Staphylococcus epidermidis	R	R	R	R	S	S	S	S	S	S	-	+	+	-	-	-	-	-	-	-
	C29-H43	H43-230	Staphylococcus epidermidis	S	S	R	S	S	S	S	S	S	S	-	+	-	-	-	-	-	-	-	-
70	C32	C32-246	Staphylococcus epidermidis	R	S	R	S	S	S	R	R	R	S	+	+	+	-	-	+	-	-	-	-
	C32-H50	H50-247	Staphylococcus aureus	R	S	R	S	S	S	S	S	S	S	-	+	-	-	-	-	-	-	-	-
71	C33	C33-250	Staphylococcus aureus	S	S	R	S	S	S	S	S	S	S	-	+	-	-	-	-	-	-	-	-
		C33-251	Staphylococcus lentus	R	S	R	R	R	R	R	S	R	S	+	+	+	-	+	-	-	-	-	-
	C33-H52	H52-252	Staphylococcus epidermidis	R	S	R	R	R	R	S	R	R	S	+	+	-	-	-	-	-	-	-	-
72	C34	C34-267	Staphylococcus aureus	S	S	S	S	S	S	S	S	S	S	+	+	+	-	+	+	-	-	-	-
	C34-H59	H59-268	Staphylococcus aureus	R	S	R	R	S	S	S	S	R	S	+	+	-	-	+	+	-	-	-	-
73	C36	C36-278	Staphylococcus haemolyticus	S	S	R	R	S	S	S	S	S	S	-	-	-	-	-	+	+	-	-	-
	C36-H62	H62-279	Staphylococcus epidermidis	R	S	R	S	S	S	S	S	S	S	+	+	-	-	-	+	-	-	-	-
74	C37	C37-280	Staphylococcus epidermidis	R	S	R	S	S	S	S	S	S	S	-	+	-	-	-	+	+	-	-	-
	C37-H64	H64-281	Staphylococcus epidermidis	S	S	R	S	S	S	S	S	S	S	-	-	-	-	-	+	-	-	-	-
75	C38	C38-288	Staphylococcus capitis	R	S	R	S	S	S	S	S	S	S	-	+	-	-	-	-	+	-	-	-
		C38-289	Staphylococcus felis	R	S	S	R	R	S	S	S	S	S	-	+	-	+	-	+	+	-	-	-
	C38-H67	H67-290	Staphylococcus epidermidis	R	S	S	R	S	S	S	S	S	S	-	+	-	+	-	-	-	-	-	-
76	C39	C39-291	Staphylococcus Saprophyticus	S	S	R	R	S	S	S	S	S	S	-	+	-	+	-	+	-	-	-	-
	C39-H68	H68-292	Staphylococcus epidermidis	R	S	R	R	S	S	S	S	S	S	-	+	-	+	-	+	-	-	-	-
77	C40	C40-293	Staphylococcus aureus	S	S	R	S	S	S	S	S	S	S	-	+	-	-	-	+	-	-	-	-
	C40-H69	H69-294	Staphylococcus epidermidis	R	S	R	S	S	S	S	S	R	S	+	+	-	+	-	-	+	-	-	-
78	C42	C42-302	Staphylococcus capitis	S	S	R	R	R	R	S	S	S	S	-	+	+	-	+	-	+	-	-	-
	C42-H75	H75-303	Staphylococcus capitis	R	S	R	R	S	S	S	S	S	S	-	+	-	+	+	+	+	-	-	-
79	C43	C43-307	Staphylococcus aureus	R	S	R	S	S	S	S	S	S	S	-	+	-	-	-	-	-	-	-	-
	C43-H76	H76-308	Staphylococcus epidermidis	R	S	R	R	S	S	S	S	S	S	-	+	-	-	-	-	+	-	-	-
80	C45	C45-313	Staphylococcus felis	R	R	R	R	R	S	S	S	S	S	-	+	-	-	-	+	-	-	-	-
	C45-H78	H78-314	Staphylococcus felis	R	R	R	R	R	S	S	R	S	S	-	+	-	-	+	+	-	-	-	-
		H78-315	Staphylococcus epidermidis	S	S	S	S	S	S	S	S	S	S	-	+	-	-	-	+	-	-	-	-
81	C46	C46-318	Staphylococcus pseudintermedius	R	S	R	R	R	R	R	R	S	S	-	+	+	-	+	-	-	-	-	-
	C46-H80	H80-319	Staphylococcus aureus	R	S	R	R	S	S	S	S	S	S	-	+	-	-	+	+	+	-	-	-
82	C47	C47-326	Staphylococcus epidermidis	R	S	R	R	S	S	S	S	S	S	-	+	-	-	-	-	-	-	-	-
	C47-H83	H83-327	Staphylococcus felis	R	R	R	S	S	S	S	I	S	S	-	+	-	-	-	-	-	-	-	-
		H83-328	Staphylococcus epidermidis	R	S	R	R	S	S	S	S	S	S	-	+	-	-	-	-	-	-	-	-
83	C49	C49-332	Staphylococcus Saprophyticus	S	S	S	S	S	R	S	S	S	S	-	-	-	-	-	-	+	-	-	-
		C49-333	Staphylococcus felis	R	S	S	S	S	S	S	S	S	S	-	+	-	+	-	-	-	-	-	-
	C49-H85	H85-334	Staphylococcus epidermidis	S	S	R	R	S	S	S	S	S	S	-	+	-	-	-	+	-	-	-	-
84	C52	C52-337	Staphylococcus epidermidis	R	S	R	R	S	S	S	S	S	S	-	+	-	-	-	+	-	-	-	-
	C52-H87	H87-338	Staphylococcus epidermidis	R	S	R	R	R	S	S	S	S	S	-	+	-	-	-	+	-	-	-	-
85	C53	C53-339	Staphylococcus felis	R	R	R	R	S	S	S	I	S	S	-	-	+	+	-	+	-	-	-	-
	C53-H88	H88-340	Staphylococcus epidermidis	S	S	R	S	S	S	S	S	S	S	-	+	-	-	-	-	-	-	-	-
86	C54	C54-341	Staphylococcus felis	S	S	R	R	R	S	R	S	S	S	-	+	-	-	-	+	-	-	-	-
	C54-H89	H89-342	Staphylococcus felis	R	R	R	R	S	S	S	I	S	S	-	+	-	-	+	+	-	-	-	-
		H89-343	Staphylococcus epidermidis	R	S	R	S	S	S	S	S	S	S	-	+	-	-	-	-	-	-	-	-
87	C50	C50-348	Staphylococcus aureus	R	S	R	S	S	S	S	S	S	S	-	+	-	-	-	-	-	-	-	-
	C50-H91	H91-349	Staphylococcus epidermidis	R	S	S	S	S	S	S	S	S	S	-	+	-	-	-	-	-	-	-	-
88	C55	C55-357	Staphylococcus pseudintermedius	R	I	R	R	R	R	S	S	S	S	-	+	+	-	+	-	-	-	-	-
	C55-H93	H93-358	Staphylococcus epidermidis	R	S	R	S	S	S	S	S	S	S	+	+	-	-	-	-	-	-	-	-
89	C56	C56-365	Staphylococcus epidermidis	R	S	R	S	S	S	S	S	S	S	+	+	-	-	-	-	+	-	-	-
	C56-H97	H97-366	Staphylococcus Saprophyticus	R	S	R	R	R	S	S	S	R	S	+	+	-	-	-	-	-	-	-	-
90	C57	C57-369	Staphylococcus pseudintermedius	R	R	S	R	R	S	S	S	S	S	-	+	-	-	+	-	-	-	-	-
		C57-370	Staphylococcus equorum	S	S	S	S	S	S	S	S	S	S	-	+	-	-	+	-	-	-	-	-
	C57-H99	H99-371	Staphylococcus epidermidis	S	S	R	S	S	S	S	S	S	S	-	-	-	-	-	-	-	-	-	-
91	C59	C59-373	Staphylococcus felis	R	S	R	S	S	R	S	S	S	S	-	+	-	-	-	-	+	-	-	-
	C59-H100	H100-374	Staphylococcus epidermidis	R	S	S	S	S	S	S	S	S	S	-	+	-	-	-	-	-	-	-	-

## Sheet: S1-3 Risk factor analysis 
S1-3: Risk factor analysis of 91 households
Family number	strains source	strains ID	Staphylococcus	Sex	Age	Breed	Weight	Post-contact handwashing
1	D7	D7-025	Staphylococcus pseudintermedius	male	7Y9M	Bichon Frise	7.7	no
2	D9	D9-033	Staphylococcus aureus	female	7Y	Toy Poodle	7.1	no
3	D14	D14-048	Staphylococcus pseudintermedius	female	2Y10M	Corgi	13	yes
4	D17	D17-062	Staphylococcus epidermidis	female	2Y7M	Chinese Rural Dog	13.8	no
5	D19	D19-069	Staphylococcus pseudintermedius	male	4Y3M	Golden Retriever	30	yes
6	D20	D20-077	Staphylococcus pseudintermedius	female	14Y8M	Pug	9	no
7	D22	D22-085	Staphylococcus pseudintermedius	male	4Y6M	Border Collie	23	no
8	D27	D27-106	Staphylococcus pseudintermedius	female	5Y	Shiba Inu	9	yes
9	D28	D28-107	Staphylococcus aureus	male	2Y3M	Border Collie	13	no
10	D32	D32-118	Staphylococcus pseudintermedius	female	4Y	Chinese Rural Dog	6.2	yes
11	D36	D36-132	Staphylococcus nepalensis	female	13Y	Pomeranian	7.2	no
12	D37	D37-135	Staphylococcus epidermidis	female	3Y8M	Chinese Rural Dog	11	yes
13	D40	D40-149	Staphylococcus pseudintermedius	male	3M	Shiba Inu	0.3	no
14	D41	D41-153	Staphylococcus pseudintermedius	female	11M	Alaskan Malamute	37.5	no
15	D43	D43-168	Staphylococcus pseudintermedius	male	4Y	Chinese Rural Dog	25	yes
16	D45	D45-173	Staphylococcus pseudintermedius	male	2Y	Toy Poodle	5	no
17	D46	D46-178	Staphylococcus pseudintermedius	male	3M	Labrador Retriever	5	no
18	D47	D47-181	Staphylococcus pseudintermedius	male	6Y	Labrador Retriever	30	yes
19	D48	D48-190	Staphylococcus felis	female	2Y	Border Collie	17	no
20	D50	D50-199	Staphylococcus pseudintermedius	male	12Y	Golden Retriever	32.3	no
21	D51	D51-204	Staphylococcus pseudintermedius	female	4Y	English Bulldog	15	no
22	D54	D54-211	Staphylococcus epidermidis	公	1Y	Shiba Inu	8	no
23	D55	D55-213	Staphylococcus pseudintermedius	female	1Y5M	Bichon Frise	5.6	yes
24	D56	D56-216	Staphylococcus epidermidis	female	1Y5M	Pug	6.5	no
25	D58	D58-220	Staphylococcus pseudintermedius	female	2Y	Toy Poodle	4.5	no
26	D59	D59-233	Staphylococcus pseudintermedius	female	2Y	French Bulldog	10	yes
27	D61	D61-240	Staphylococcus pseudintermedius	female	7Y	Bichon Frise	5.2	no
28	D63	D63-244	Staphylococcus pseudintermedius	female	2Y	Toy Poodle	5.1	yes
29	D64	D64-248	Staphylococcus pseudintermedius	female	2Y	Toy Poodle	4.3	no
30	D65	D65-253	Staphylococcus pseudintermedius	male	5Y	Alaskan Malamute	51	no
31	D67	D67-257	Staphylococcus pseudintermedius	female	3Y6M	Chinese Rural Dog	5	no
32	D68	D68-259	Staphylococcus pseudintermedius	female	1Y4M	Corgi	11.3	no
33	D69	D69-261	Staphylococcus haemolyticus	female	2Y	Toy Poodle	5	no
34	D70	D70-263	Staphylococcus epidermidis	male	2Y	Papillon	3	yes
35	D71	D71-265	Staphylococcus pseudintermedius	male	2M	Chihuahua	0.5	yes
36	D72	D72-271	Staphylococcus epidermidis	female	1Y	Shiba Inu	12	no
37	D74	D74-275	Staphylococcus haemolyticus	male	5Y	Chinese Rural Dog	15	no
38	D76	D76-284	Staphylococcus Saprophyticus	female	4Y7M	Border Collie	21	yes
39	D77	D77-286	Staphylococcus aureus	male	1Y	Chinese Rural Dog	8	yes
40	D78	D78-295	Staphylococcus pseudintermedius	female	7Y	Toy Poodle	5.1	no
41	D79	D79-298	Staphylococcus pseudintermedius	male	4M	Doberman Pinscher	25	no
42	D80	D80-300	Staphylococcus schleiferi	female	6Y	German Shepherd	20	no
43	D82	D82-305	Staphylococcus aureus	female	7Y	French Bulldog	14	no
44	D83	D83-309	Staphylococcus aureus	female	2Y6M	Bichon Frise	5.3	yes
45	D85	D85-316	Staphylococcus pseudintermedius	male	3Y	Dachshund	5.6	no
46	D86	D86-320	Staphylococcus pseudintermedius	female	1Y	Labrador Retriever	30	yes
47	D87	D87-322	Staphylococcus pseudintermedius	male	9Y	Border Collie	25	no
48	D90	D90-329	Staphylococcus schleiferi	female	8Y	Poodle	5	yes
49	D91	D91-335	Staphylococcus pseudintermedius	male	7Y	Toy Poodle	2.75	no
50	D94	D94-346	Staphylococcus pseudintermedius	male	6Y	Toy Poodle	5	no
51	D97	D97-352	Staphylococcus pseudintermedius	female	6Y11M	Labrador Retriever	45	yes
52	D99	D99-359	Staphylococcus pseudintermedius	male	6M	Corgi	5.2	no
53	D100	D100-361	Staphylococcus epidermidis	male	6M	Schnauzer	4	yes
54	D101	D101-363	Staphylococcus pseudintermedius	male	3Y6M	French Bulldog	10	no
55	D102	D102-367	Staphylococcus Saprophyticus	male	2Y	Schnauzer	6	yes
56	C5	C5-073	Staphylococcus simulans	male	2Y1M	Chinese Domestic Cat	4.1	yes
57	C6	C6-091	Staphylococcus sciuri	male	2Y3M	Chinese Domestic Cat	7	yes
58	C7	C7-098	Staphylococcus aureus	female	2Y5M	Sphynx	5	yes
59	C12	C12-140	Staphylococcus aureus	female	10Y	Chinese Domestic Cat	3.5	no
60	C14	C14-157	Staphylococcus nepalensis	female	5M	Chinese Domestic Cat	2.4	no
61	C17	C17-166	Staphylococcus epidermidis	male	4M	Chinese Domestic Cat	2	no
62	C18	C18-176	Staphylococcus epidermidis	male	8M	British Shorthair	3.8	no
63	C19	C19-183	Staphylococcus felis	male	5Y	British Shorthair	5	no
64	C20	C20-185	Staphylococcus aureus	female	0.5M	Chinese Domestic Cat	0.23	yes
65	C24	C24-197	Staphylococcus epidermidis	female	11M	British Shorthair	4	yes
66	C23	C23-201	Staphylococcus nepalensis	male	3Y	Chinchilla	5.3	no
67	C25	C25-223	Staphylococcus Saprophyticus	male	5M	British Shorthair	2.6	no
68	C28	C28-226	Staphylococcus warneri	female	1Y2M	British Shorthair	3.6	no
69	C29	C29-228	Staphylococcus epidermidis	female	8Y	Chinese Domestic Cat	5.4	yes
70	C32	C32-246	Staphylococcus epidermidis	male	3Y	British Shorthair	5.2	no
71	C33	C33-250	Staphylococcus aureus	female	8M	Siamese	2.4	no
72	C34	C34-267	Staphylococcus aureus	female	6M	British Shorthair	1.8	no
73	C36	C36-278	Staphylococcus haemolyticus	male	1Y	Ragdoll	5.8	yes
74	C37	C37-280	Staphylococcus epidermidis	male	3Y	Chinese Domestic Cat	4	no
75	C38	C38-288	Staphylococcus capitis	female	6Y	Chinese Domestic Cat	2.2	yes
76	C39	C39-291	Staphylococcus Saprophyticus	male	3M	British Shorthair	1	no
77	C40	C40-293	Staphylococcus aureus	male	3Y4M	Ragdoll	7.5	no
78	C42	C42-302	Staphylococcus capitis	male	2Y	British Shorthair	3.5	no
79	C43	C43-307	Staphylococcus aureus	male	1Y3M	British Shorthair	3	yes
80	C45	C45-313	Staphylococcus felis	male	1Y3M	British Shorthair	4.3	yes
81	C46	C46-318	Staphylococcus pseudintermedius	female	11Y	Chinese Domestic Cat	5	no
82	C47	C47-326	Staphylococcus epidermidis	male	3M	American Shorthair	2	yes
83	C49	C49-332	Staphylococcus Saprophyticus	male	4M	British Shorthair	2	yes
84	C52	C52-337	Staphylococcus epidermidis	male	2M	British Shorthair	1	yes
85	C53	C53-339	Staphylococcus felis	male	5Y	British Shorthair	3.6	no
86	C54	C54-341	Staphylococcus felis	male	5M	Abyssinian	4.2	yes
87	C50	C50-348	Staphylococcus aureus	male	2Y2M	Maine Coon	6.25	no
88	C55	C55-357	Staphylococcus pseudintermedius	male	3M	Chinese Domestic Cat	3.5	no
89	C56	C56-365	Staphylococcus epidermidis	male	4M	American Shorthair	1.9	no
90	C57	C57-369	Staphylococcus pseudintermedius	female	5M	British Shorthair	2	no
91	C59	C59-373	Staphylococcus felis	male	1Y4M	British Shorthair	3.1	no

## Sheet: S1-4 Globally prevalent STs-SA
S1-4: Globally prevalent STs-SA
Country	arcC	aroE	glpF	gmk	pta	tpi	yqiL	ST (MLST)	Clonal_Complex (MLST)
UK [England]	3	1	1	8	1	1	1	188	CC1
UK [England]	1	1	1	1	1	1	1	1	CC1
UK [England]	1	1	1	1	1	1	1	1	CC1
UK [England]	1	1	1	1	1	1	1	1	CC1
UK [England]	1	1	1	1	1	1	1	1	CC1
UK [England]	1	1	1	1	1	1	1	1	CC1
UK [England]	1	1	1	1	1	1	1	1	CC1
UK [England]	1	1	1	1	1	1	1	1	CC1
UK [England]	1	1	1	9	1	1	12	3	CC1
UK [England]	3	3	1	1	1	1	10	9	CC1
UK [England]	1	4	1	4	12	1	10	5	CC5
UK [England]	1	4	1	4	12	1	10	5	CC5
UK [England]	1	4	1	4	12	1	10	5	CC5
UK [England]	1	4	1	4	12	1	10	5	CC5
UK [England]	1	4	1	4	12	1	10	5	CC5
UK [England]	1	4	1	4	12	1	10	5	CC5
UK [England]	1	4	1	4	12	1	10	5	CC5
UK [England]	12	4	1	4	12	1	3	6	CC5
UK [England]	12	4	1	4	12	1	3	6	CC5
UK [England]	5	4	1	4	4	6	3	7
UK [England]	3	3	1	1	4	4	3	8	CC8
UK [England]	3	3	1	1	4	4	3	8	CC8
UK [England]	3	3	1	1	4	4	3	8	CC8
UK [England]	3	3	1	1	4	4	3	8	CC8
UK [England]	3	3	1	1	4	4	3	8	CC8
UK [England]	3	3	1	1	4	4	3	8	CC8
UK [England]	3	3	1	1	4	4	3	8	CC8
UK [England]	3	3	1	1	4	4	3	8	CC8
UK [England]	3	3	1	1	1	1	10	9	CC1
UK [England]	3	3	1	1	1	1	10	9	CC1
UK [England]	1	3	1	8	11	5	11	12
UK [England]	4	9	1	8	1	10	8	20
UK [England]	1	3	1	8	11	5	11	12
UK [England]	1	3	1	8	11	5	11	12
UK [England]	1	3	1	8	11	5	11	12
UK [England]	1	3	1	8	11	5	11	12
UK [England]	1	3	1	8	11	5	11	12
UK [England]	1	3	1	10	11	5	11	13
UK [England]	1	13	1	1	12	11	13	14	CC15
UK [England]	13	13	1	1	12	11	13	15	CC15
UK [England]	13	13	1	1	12	11	13	15	CC15
UK [England]	13	13	1	1	12	11	13	15	CC15
UK [England]	13	13	1	1	12	11	13	15	CC15
UK [England]	13	13	1	1	12	11	13	15	CC15
UK [England]	15	13	1	1	12	11	13	16	CC15
UK [England]	13	13	1	1	12	11	13	15	CC15
UK [England]	13	15	1	1	12	11	13	18	CC15
UK [England]	13	15	1	1	12	11	13	18	CC15
UK [England]	7	6	1	5	8	8	6	22	CC22
UK [England]	4	9	1	8	1	10	8	20
UK [England]	7	6	1	7	8	8	6	60	CC22
UK [England]	7	6	1	5	8	8	6	22	CC22
UK [England]	7	6	1	5	8	8	6	22	CC22
UK [England]	7	6	1	5	8	8	6	22	CC22
UK [England]	7	6	1	5	8	8	6	22	CC22
UK [England]	7	6	1	5	8	8	6	22	CC22
UK [England]	7	6	1	5	8	8	6	22	CC22
UK [England]	7	6	1	5	8	8	6	22	CC22
UK [England]	7	6	1	5	8	8	6	22	CC22
UK [England]	7	6	7	5	8	8	6	23	CC22
UK [England]	4	1	4	1	5	5	4	25
UK [England]	4	1	4	1	5	5	4	25
UK [England]	4	1	4	1	5	5	4	25
UK [England]	4	1	4	1	5	5	4	25
UK [England]	4	1	4	1	5	5	4	25
UK [England]	4	1	4	1	5	5	4	25
UK [England]	4	1	4	1	5	5	4	25
UK [England]	4	1	4	1	5	5	4	25
UK [England]	4	1	4	1	5	5	4	25
UK [England]	4	1	4	1	5	5	4	25
UK [England]	4	1	4	1	5	5	4	25
UK [England]	4	1	4	1	5	5	4	25
UK [England]	4	1	4	1	5	5	4	25
UK [England]	4	1	4	1	5	5	9	26
UK [England]	2	2	2	2	6	3	2	30	CC30
UK [England]	4	1	9	1	5	5	4	28
UK [England]	2	2	2	2	3	3	2	36	CC30
UK [England]	2	2	2	2	6	3	2	30	CC30
UK [England]	2	2	2	2	6	3	2	30	CC30
UK [England]	2	2	2	2	6	3	2	30	CC30
UK [England]	2	2	2	2	6	3	2	30	CC30
UK [England]	2	2	2	2	6	3	2	30	CC30
UK [England]	2	2	2	2	6	3	2	30	CC30
UK [England]	2	2	2	2	6	3	2	30	CC30
UK [England]	2	2	2	2	6	3	2	30	CC30
UK [England]	2	2	2	2	6	3	2	30	CC30
UK [England]	2	2	2	2	6	3	2	30	CC30
UK [England]	2	2	2	2	6	3	2	30	CC30
UK [England]	2	2	2	2	6	3	2	30	CC30
UK [England]	2	2	2	2	6	3	2	30	CC30
UK [England]	2	2	2	2	6	3	2	30	CC30
UK [England]	2	2	2	2	6	3	2	30	CC30
UK [England]	2	2	2	2	6	3	2	30	CC30
UK [England]	2	2	2	2	6	3	2	30	CC30
UK [England]	2	2	2	3	6	3	2	31	CC30
UK [England]	2	12	2	2	6	3	2	32	CC30
UK [England]	2	17	2	2	6	3	2	33	CC30
UK [England]	8	2	2	2	6	3	2	34	CC30
UK [England]	8	2	2	2	6	3	2	34	CC30
UK [England]	10	10	8	6	10	3	2	4	CC45
UK [England]	2	2	2	2	3	3	2	36	CC30
UK [England]	2	2	2	2	3	3	2	36	CC30
UK [England]	2	2	2	2	3	3	2	36	CC30
UK [England]	2	2	2	2	3	3	2	36	CC30
UK [England]	2	2	2	2	3	3	2	36	CC30
UK [England]	2	2	2	2	3	3	2	36	CC30
UK [England]	2	2	2	2	3	3	2	36	CC30
UK [England]	2	2	2	2	3	3	2	36	CC30
UK [England]	2	2	2	2	3	3	2	36	CC30
UK [England]	2	2	2	2	3	3	2	36	CC30
UK [England]	2	2	2	2	3	3	2	36	CC30
UK [England]	2	2	2	2	3	3	2	36	CC30
UK [England]	2	2	2	2	3	3	2	36	CC30
UK [England]	2	2	2	2	3	3	2	36	CC30
UK [England]	2	2	2	2	3	3	2	36	CC30
UK [England]	2	2	2	2	3	3	2	36	CC30
UK [England]	2	2	2	2	3	3	2	36	CC30
UK [England]	2	2	2	2	3	3	2	36	CC30
UK [England]	2	2	2	2	3	3	2	36	CC30
UK [England]	2	2	2	2	3	3	2	36	CC30
UK [England]	2	2	2	2	3	3	2	36	CC30
UK [England]	2	2	2	2	3	3	2	36	CC30
UK [England]	2	2	2	2	15	3	2	37	CC30
UK [England]	2	2	10	2	3	3	2	38	CC30
UK [England]	2	2	2	2	2	2	2	39	CC30
UK [England]	2	2	2	2	2	2	2	39	CC30
UK [England]	2	2	2	2	2	2	2	39	CC30
UK [England]	2	2	2	2	2	2	2	39	CC30
UK [England]	2	2	2	2	2	2	2	39	CC30
UK [England]	2	2	2	2	2	2	2	39	CC30
UK [England]	2	2	2	2	2	2	2	39	CC30
UK [England]	2	2	2	2	2	2	2	39	CC30
UK [England]	2	2	2	2	6	2	2	40	CC30
UK [England]	2	2	3	2	2	2	2	41	CC30
UK [England]	8	2	2	11	2	2	2	42
UK [England]	10	14	8	6	10	3	2	45	CC45
UK [England]	6	5	6	2	7	14	5	121
UK [England]	10	14	8	6	10	3	2	45	CC45
UK [England]	10	14	8	6	10	3	2	45	CC45
UK [England]	10	14	8	6	10	3	2	45	CC45
UK [England]	10	14	8	6	10	3	2	45	CC45
UK [England]	10	14	8	6	10	3	2	45	CC45
UK [England]	10	14	8	6	10	3	2	45	CC45
UK [England]	10	14	8	6	14	3	2	46	CC45
UK [England]	10	11	8	6	10	3	2	47	CC45
UK [England]	10	11	8	6	10	3	2	47	CC45
UK [England]	10	11	8	6	10	3	2	47	CC45
UK [England]	10	11	8	6	10	3	2	47	CC45
UK [England]	17	11	8	6	10	3	2	48	CC45
UK [England]	14	16	11	2	13	12	14	49
UK [England]	14	16	11	2	13	12	14	49
UK [England]	16	16	12	2	13	13	15	50
UK [England]	6	5	6	2	7	7	5	51
UK [England]	8	7	6	2	9	9	7	10
UK [England]	4	1	4	1	5	5	4	25
UK [England]	2	2	2	2	2	2	2	39	CC30
UK [England]	2	2	2	2	6	3	2	30	CC30
UK [England]	2	2	2	2	6	49	2	57	CC30
UK [England]	2	2	2	2	2	2	26	2	CC30
The Netherlands	6	4	12	2	7	26	5	62
UK [England]	1	4	1	4	12	1	10	5	CC5
UK [England]	1	3	1	8	11	5	11	12
UK [England]	8	2	2	2	6	3	2	34	CC30
UK [England]	1	4	1	4	12	1	10	5	CC5
UK [England]	1	4	1	4	12	1	10	5	CC5
UK [England]	1	4	1	4	12	1	10	5	CC5
UK [England]	1	4	1	4	12	1	10	5	CC5
UK [England]	1	4	1	4	12	1	10	5	CC5
UK [England]	1	4	1	4	12	1	10	5	CC5
UK [England]	1	4	1	4	12	1	10	5	CC5
UK [England]	10	14	8	6	14	3	2	46	CC45
UK [England]	1	28	1	1	1	1	1	69	CC1
UK [England]	1	1	1	1	1	1	1	1	CC1
UK [England]	2	23	2	2	19	20	2	17	CC30
UK [England]	3	1	14	15	11	19	3	101
UK [England]	2	2	2	2	2	2	2	39	CC30
UK [England]	2	2	2	2	2	2	2	39	CC30
UK [England]	2	2	2	2	2	2	2	39	CC30
UK [England]	2	2	2	2	6	3	2	30	CC30
UK [England]	2	2	2	2	6	3	2	30	CC30
UK [England]	2	2	2	2	6	3	2	30	CC30
UK [England]	1	3	1	8	11	5	11	12
UK [England]	2	2	2	2	2	2	2	39	CC30
UK [England]	2	2	2	2	6	3	2	30	CC30
UK [England]	2	2	2	2	6	3	2	30	CC30
UK [England]	2	2	2	2	6	3	2	30	CC30
UK [England]	2	2	2	2	7	17	19	19	CC30
UK [England]	7	6	1	5	8	8	6	22	CC22
UK [England]	7	6	13	5	8	8	6	21	CC22
UK [England]	2	2	2	6	10	3	2	77	CC30
UK [England]	2	2	2	17	2	2	2	24	CC30
UK [England]	3	3	1	1	4	4	3	8	CC8
UK [England]	3	3	1	1	1	22	10	27	CC8
UK [England]	1	3	1	8	11	5	11	12
UK [England]	6	5	17	2	7	7	5	29
UK [England]	7	6	1	5	8	8	6	22	CC22
UK [England]	10	11	8	6	10	3	2	47	CC45
UK [England]	10	14	8	6	10	3	2	45	CC45
UK [England]	1	24	1	4	12	1	10	11	CC5
UK [England]	2	2	2	2	6	3	2	30	CC30
UK [England]	3	1	1	1	1	5	3	97	CC97
UK [England]	3	1	1	8	1	1	1	188	CC1
UK [England]	3	1	1	8	1	1	1	188	CC1
UK [England]	2	2	2	2	6	3	2	30	CC30
UK [England]	3	1	14	15	11	19	3	101
UK [England]	2	2	2	2	6	3	2	30	CC30
UK [England]	2	2	2	2	6	3	2	30	CC30
UK [England]	2	2	2	2	2	2	2	39	CC30
UK [England]	3	3	1	1	4	4	3	8	CC8
UK [England]	3	3	1	1	4	4	3	8	CC8
UK [England]	3	3	1	1	4	4	3	8	CC8
UK [England]	1	3	1	8	11	5	11	12
UK [England]	1	4	1	4	12	1	10	5	CC5
UK [England]	3	27	1	1	1	1	10	109	CC1
UK [England]	4	1	4	1	5	5	4	25
UK [England]	4	1	4	1	5	5	4	25
UK [England]	4	1	4	1	5	5	4	25
UK [England]	2	2	2	2	6	3	2	30	CC30
UK [England]	10	14	8	6	10	3	2	45	CC45
UK [England]	4	9	1	8	1	10	8	20
UK [England]	13	13	1	1	12	21	13	35	CC15
UK [England]	2	2	2	2	6	3	2	30	CC30
UK [England]	2	2	2	2	2	2	25	43	CC30
UK [England]	3	3	1	1	4	4	3	8	CC8
UK [England]	6	5	6	2	7	14	5	121
UK [England]	6	5	6	2	7	14	5	121
UK [England]	8	2	2	2	6	3	2	34	CC30
UK [England]	6	5	6	2	7	17	19	123
UK [England]	6	5	6	2	7	17	19	123
UK [England]	6	5	6	2	7	14	5	121
UK [England]	13	13	1	1	12	11	13	15	CC15
UK [England]	13	13	1	1	12	11	13	15	CC15
UK [England]	8	2	2	2	6	3	2	34	CC30
UK [England]	2	2	2	2	2	2	2	39	CC30
UK [England]	1	4	1	4	12	1	10	5	CC5
UK [England]	7	6	1	5	8	8	6	22	CC22
UK [England]	7	6	1	5	8	8	6	22	CC22
UK [England]	7	6	1	5	8	8	6	22	CC22
UK [England]	7	6	1	5	8	8	6	22	CC22
UK [England]	7	6	1	5	8	8	6	22	CC22
UK [England]	7	6	1	16	8	8	6	134	CC22
UK [England]	3	1	14	15	11	19	3	101
UK [England]	10	14	8	6	10	3	2	45	CC45
UK [England]	7	21	1	5	8	8	6	44	CC22
UK [England]	3	1	14	15	11	19	3	101
UK [England]	8	2	2	2	6	3	2	34	CC30
UK [England]	2	2	2	2	6	3	2	30	CC30
UK [England]	8	2	2	2	6	3	2	34	CC30
UK [England]	14	2	2	2	13	12	2	52	CC30
UK [England]	8	2	2	2	6	3	2	34	CC30
UK [England]	2	2	2	2	6	3	2	30	CC30
UK [England]	8	7	6	2	9	9	21	145
UK [England]	13	13	1	1	12	11	13	15	CC15
UK [England]	13	13	1	1	12	11	13	15	CC15
UK [England]	10	14	8	6	10	16	2	53	CC45
UK [England]	2	2	2	2	6	3	2	30	CC30
UK [England]	2	2	2	2	6	3	2	30	CC30
UK [England]	2	2	2	2	6	3	2	30	CC30
UK [England]	6	5	6	2	7	17	19	123
UK [England]	6	5	6	2	7	14	5	121
UK [England]	4	1	4	1	5	5	4	25
UK [England]	10	11	8	6	10	3	2	47	CC45
UK [England]	10	11	8	6	10	3	2	47	CC45
UK [England]	10	14	8	13	10	3	2	54	CC45
UK [England]	13	13	1	1	12	11	13	15	CC15
UK [England]	3	1	1	1	1	5	3	97	CC97
UK [England]	10	14	8	6	14	3	2	46	CC45
UK [England]	10	14	8	6	10	3	2	45	CC45
UK [England]	2	2	2	2	6	3	2	30	CC30
UK [England]	10	14	8	13	10	3	2	54	CC45
UK [England]	10	14	8	13	10	3	2	54	CC45
UK [England]	12	20	6	14	13	18	20	55
UK [England]	13	13	1	1	37	11	13	61	CC15
UK [England]	2	2	2	2	6	3	2	30	CC30
UK [England]	13	13	1	1	12	11	13	15	CC15
UK [England]	4	1	4	1	5	5	4	25
UK [England]	13	13	1	1	12	11	13	15	CC15
UK [England]	13	13	1	1	12	11	13	15	CC15
UK [England]	13	13	1	1	16	11	13	169	CC15
UK [England]	13	13	1	1	12	11	13	15	CC15
UK [England]	2	2	2	2	6	3	2	30	CC30
UK [England]	2	2	2	2	6	3	2	30	CC30
UK [England]	8	2	2	2	6	3	2	34	CC30
UK [England]	13	13	1	1	12	11	13	15	CC15
UK [England]	13	13	1	1	12	11	13	15	CC15
UK [England]	10	14	8	6	10	3	2	45	CC45
UK [England]	13	19	1	1	12	11	13	56	CC15
UK [England]	13	25	1	1	12	11	13	178	CC15
UK [England]	25	26	28	18	18	33	27	207
UK [England]	13	30	1	1	12	11	13	58	CC15
UK [England]	1	1	1	1	1	1	1	1	CC1
UK [England]	18	18	6	2	13	15	18	182
UK [England]	3	3	1	1	4	4	3	8	CC8
UK [England]	19	23	15	2	19	20	15	59
UK [England]	19	23	15	2	19	20	15	59
UK [England]	3	3	1	1	1	1	10	9	CC1
UK [England]	10	11	8	6	10	3	2	47	CC45
UK [England]	3	1	1	8	1	1	1	188	CC1
UK [England]	28	2	2	2	6	3	2	189	CC30
UK [England]	27	14	1	1	11	3	37	190
UK [England]	3	1	1	8	1	1	1	188	CC1
UK [England]	1	4	27	4	10	1	10	192	CC5
UK [England]	6	5	6	2	7	14	36	193
UK [England]	1	43	1	4	12	1	11	194	CC5
UK [England]	3	2	1	1	4	4	3	195	CC8
UK [England]	29	2	2	2	6	3	2	196	CC30
UK [England]	1	2	1	8	23	5	11	197
UK [England]	10	14	8	2	10	32	2	198	CC45
UK [England]	13	13	1	1	12	1	13	199	CC15
UK [England]	2	2	1	2	6	3	11	200	CC30
UK [England]	25	26	1	18	18	5	27	201
UK [England]	10	3	1	4	24	30	2	202
UK [England]	26	1	1	8	6	1	1	203	CC1
UK [England]	27	1	1	4	1	29	3	204	CC97
UK [England]	3	1	1	1	5	5	3	205	CC97
UK [England]	3	1	14	15	11	19	3	101
UK [England]	25	26	28	18	18	33	27	207
UK [England]	10	2	1	4	25	31	2	208
UK [England]	3	1	14	15	11	19	3	101
UK [England]	2	44	2	2	6	3	2	210	CC30
UK [England]	10	2	1	6	10	3	36	211	CC45
UK [England]	26	1	1	8	1	1	1	212	CC1
UK [England]	1	1	1	24	6	27	35	213
UK [England]	1	6	1	4	12	28	11	214	CC5
UK [England]	1	9	2	25	6	29	35	215
The Netherlands	1	3	1	1	1	1	10	63	CC1
The Netherlands	6	4	4	2	13	26	5	64
The Netherlands	6	4	12	2	7	26	2	65
The Netherlands	10	4	19	18	13	32	2	66
The Netherlands	10	20	19	18	13	32	5	67
The Netherlands	10	20	19	18	13	32	15	68
UK [England]	7	6	1	7	8	8	6	60	CC22
The Netherlands	18	1	1	1	1	5	11	70	CC97
The Netherlands	18	1	1	1	1	5	3	71	CC97
Canada	1	1	1	1	1	1	1	1	CC1
Canada	1	1	1	1	1	1	1	1	CC1
Canada	1	1	1	1	1	1	1	1	CC1
The Netherlands	1	1	1	1	1	1	1	1	CC1
UK [England]	1	1	1	1	1	1	1	1	CC1
UK [England]	1	1	1	1	1	1	1	1	CC1
UK [England]	1	1	1	1	1	1	1	1	CC1
UK	1	1	1	1	1	1	1	1	CC1
UK [England]	1	1	1	9	1	1	12	3	CC1
UK [England]	1	1	1	9	1	1	12	3	CC1
Thailand	1	4	1	4	12	1	10	5	CC5
Thailand	1	4	1	4	12	1	10	5	CC5
Thailand	1	4	1	4	12	1	10	5	CC5
USA	1	4	1	4	12	1	10	5	CC5
UK [Scotland]	1	4	1	4	12	1	10	5	CC5
UK [Scotland]	1	4	1	4	12	1	10	5	CC5
UK [Scotland]	1	4	1	4	12	1	10	5	CC5
UK [Scotland]	1	4	1	4	12	1	10	5	CC5
UK [Scotland]	1	4	1	4	12	1	10	5	CC5
UK [Scotland]	1	4	1	4	12	1	10	5	CC5
UK [Scotland]	1	4	1	4	12	1	10	5	CC5
France	1	4	1	4	12	1	10	5	CC5
Ireland	1	4	1	4	12	1	10	5	CC5
Ireland	1	4	1	4	12	1	10	5	CC5
Belgium	1	4	1	4	12	1	10	5	CC5
Belgium	1	4	1	4	12	1	10	5	CC5
USA	1	4	1	4	12	1	10	5	CC5
USA	1	4	1	4	12	1	10	5	CC5
USA	1	4	1	4	12	1	10	5	CC5
USA	1	4	1	4	12	1	10	5	CC5
USA	1	4	1	4	12	1	10	5	CC5
USA	1	4	1	4	12	1	10	5	CC5
USA	1	4	1	4	12	1	10	5	CC5
UK [England]	1	4	1	4	12	1	10	5	CC5
UK [England]	1	4	1	4	12	1	10	5	CC5
UK [England]	1	4	1	4	12	1	10	5	CC5
UK [England]	1	4	1	4	12	1	10	5	CC5
UK [England]	1	4	1	4	12	1	10	5	CC5
UK [England]	1	4	1	4	12	1	10	5	CC5
UK [England]	1	4	1	4	12	1	10	5	CC5
Ireland	7	6	1	5	8	8	6	22	CC22
Denmark	1	76	1	14	11	51	10	153
UK [England]	7	6	1	5	8	8	6	22	CC22
UK [England]	7	6	1	5	8	8	6	22	CC22
UK [England]	7	6	1	5	8	8	6	22	CC22
UK [England]	7	6	1	5	8	8	6	22	CC22
UK [England]	7	6	1	5	8	8	6	22	CC22
UK [England]	7	6	1	5	8	8	6	22	CC22
UK [England]	7	6	1	5	8	8	6	22	CC22
UK [England]	7	6	1	5	8	8	6	22	CC22
UK [England]	7	6	1	5	8	8	6	22	CC22
UK [England]	7	6	1	5	8	8	6	22	CC22
UK	7	6	1	5	8	8	6	22	CC22
UK [England]	7	6	1	5	8	8	6	22	CC22
China	158	1	6	2	7	14	5	160
UK [England]	7	6	1	5	8	8	6	22	CC22
UK [England]	7	6	1	5	8	8	6	22	CC22
UK	7	6	1	5	8	8	6	22	CC22
UK	7	6	1	5	8	8	6	22	CC22
UK	7	6	1	5	8	8	6	22	CC22
UK	7	6	1	5	8	8	6	22	CC22
The Netherlands	7	6	1	5	8	8	6	22	CC22
The Netherlands	7	6	1	5	8	8	6	22	CC22
UK	7	6	1	5	8	8	6	22	CC22
UK	7	6	1	5	8	8	6	22	CC22
Sweden	12	1	1	15	51	1	40	154
UK [England]	7	6	1	5	8	8	6	22	CC22
UK [England]	7	6	1	5	8	8	6	22	CC22
UK [England]	7	6	1	5	8	8	6	22	CC22
UK [England]	7	6	1	5	8	8	6	22	CC22
UK [England]	7	6	1	5	8	8	6	22	CC22
UK [England]	7	6	1	5	8	8	6	22	CC22
UK [England]	7	6	1	5	8	8	6	22	CC22
UK [England]	7	6	1	5	8	8	6	22	CC22
UK [England]	7	6	1	5	8	8	6	22	CC22
UK [England]	7	6	1	5	8	8	6	22	CC22
UK [England]	7	6	1	5	8	8	6	22	CC22
UK [England]	7	6	1	5	8	8	6	22	CC22
UK [England]	7	6	1	5	8	8	6	22	CC22
UK [England]	7	6	1	5	8	8	6	22	CC22
UK [England]	7	6	1	5	8	8	6	22	CC22
UK [England]	7	6	1	5	8	8	6	22	CC22
UK [England]	7	6	1	5	8	8	6	22	CC22
Sweden	7	6	1	5	8	8	6	22	CC22
Germany	7	6	1	5	8	8	6	22	CC22
Germany	7	6	1	5	8	8	6	22	CC22
Germany	7	6	1	5	8	8	6	22	CC22
Germany	7	6	1	5	8	8	6	22	CC22
Germany	7	6	1	5	8	8	6	22	CC22
UK	4	1	4	1	5	5	4	25
UK	4	1	4	1	5	5	4	25
Canada	4	1	4	1	5	5	4	25
Canada	4	1	4	1	5	5	4	25
Canada	4	1	4	1	5	5	4	25
UK	4	1	4	1	5	5	4	25
UK	4	1	4	1	5	5	4	25
UK	4	1	4	1	5	5	4	25
UK	4	1	4	1	5	5	4	25
UK	4	1	4	1	5	5	4	25
UK [England]	4	1	4	1	5	5	4	25
UK [England]	4	1	4	1	5	5	4	25
UK	4	1	4	1	5	5	4	25
UK	4	1	4	1	5	5	4	25
UK	4	1	4	1	5	5	4	25
UK	3	3	1	1	1	22	10	27	CC8
UK [England]	3	3	1	1	1	22	10	27	CC8
UK [England]	2	2	2	2	6	3	2	30	CC30
Germany	3	77	1	1	4	4	3	155	CC8
Finland	19	3	15	2	19	20	42	156
Poland	2	3	26	1	4	39	3	157	CC8
Canada	2	2	2	2	6	3	2	30	CC30
Ireland	2	3	1	1	4	4	2	158	CC8
Canada	2	2	2	2	6	3	2	30	CC30
Canada	2	2	2	2	6	3	2	30	CC30
Canada	2	2	2	2	6	3	2	30	CC30
Canada	2	2	2	2	6	3	2	30	CC30
Canada	2	2	2	2	6	3	2	30	CC30
Canada	2	2	2	2	6	3	2	30	CC30
Canada	2	2	2	2	6	3	2	30	CC30
Canada	2	2	2	2	6	3	2	30	CC30
Canada	2	2	2	2	6	3	2	30	CC30
Canada	2	2	2	2	6	3	2	30	CC30
Canada	2	2	2	2	6	3	2	30	CC30
The Netherlands	2	2	2	2	6	3	2	30	CC30
UK [England]	2	2	2	2	6	3	2	30	CC30
UK [England]	2	2	2	2	6	3	2	30	CC30
UK [England]	2	2	2	2	6	3	2	30	CC30
UK [England]	2	2	2	2	6	3	2	30	CC30
UK [England]	2	2	2	2	6	3	2	30	CC30
UK [England]	2	2	2	2	6	3	2	30	CC30
UK [England]	2	2	2	2	6	3	2	30	CC30
UK [England]	2	2	2	2	6	3	2	30	CC30
UK [England]	2	2	2	2	6	3	2	30	CC30
UK [England]	2	2	2	2	6	3	2	30	CC30
UK [England]	2	2	2	2	6	3	2	30	CC30
UK [England]	2	2	2	2	6	3	2	30	CC30
UK [England]	2	2	2	2	6	3	2	30	CC30
UK	2	2	2	2	6	3	2	30	CC30
Germany	2	2	2	2	6	3	2	30	CC30
Germany	2	2	2	2	6	3	2	30	CC30
Germany	2	2	2	2	6	3	2	30	CC30
Germany	2	2	2	2	6	3	2	30	CC30
Germany	2	2	2	2	6	3	2	30	CC30
UK [England]	8	2	2	2	6	3	2	34	CC30
UK [England]	8	2	2	2	6	3	2	34	CC30
UK [England]	8	2	2	2	6	3	2	34	CC30
UK [England]	8	2	2	2	6	3	2	34	CC30
UK [England]	8	2	2	2	6	3	2	34	CC30
UK	2	2	2	2	3	3	2	36	CC30
UK	2	2	2	2	3	3	2	36	CC30
UK	2	2	2	2	3	3	2	36	CC30
UK	2	2	2	2	3	3	2	36	CC30
UK [England]	2	2	2	2	3	3	2	36	CC30
UK [England]	2	2	2	2	3	3	2	36	CC30
UK [England]	2	2	2	2	3	3	2	36	CC30
UK [England]	2	2	2	2	3	3	2	36	CC30
UK [England]	2	2	2	2	3	3	2	36	CC30
UK [England]	2	2	2	2	3	3	2	36	CC30
UK [England]	2	2	2	2	3	3	2	36	CC30
UK [England]	2	2	2	2	3	3	2	36	CC30
UK [England]	2	2	2	2	3	3	2	36	CC30
UK [England]	2	2	2	2	3	3	2	36	CC30
UK [England]	2	2	2	2	3	3	2	36	CC30
UK [England]	2	2	2	2	3	3	2	36	CC30
UK [England]	2	2	2	2	3	3	2	36	CC30
UK [England]	2	2	2	2	3	3	2	36	CC30
UK [England]	2	2	2	2	3	3	2	36	CC30
UK	2	2	2	2	3	3	2	36	CC30
UK	2	2	2	2	3	3	2	36	CC30
UK [England]	2	2	2	2	3	3	2	36	CC30
UK [England]	2	2	2	2	3	3	2	36	CC30
UK [England]	2	2	2	2	15	3	2	37	CC30
Denmark
France	1	87	1	1	22	1	1	159	CC1
Canada	2	2	2	2	2	2	2	39	CC30
UK [England]	2	2	2	2	2	2	2	39	CC30
UK [England]	2	2	2	2	2	2	2	39	CC30
UK [England]	2	2	2	2	2	2	2	39	CC30
UK [England]	2	2	2	2	2	2	2	39	CC30
UK [England]	2	2	2	2	2	2	2	39	CC30
UK [England]	2	2	2	2	2	2	2	39	CC30
UK [England]	2	2	2	2	2	2	2	39	CC30
New Zealand	2	2	2	2	2	2	2	39	CC30
UK [England]	2	2	2	2	6	2	2	40	CC30
Belgium	10	14	8	6	10	3	2	45	CC45
Belgium	10	14	8	6	10	3	2	45	CC45
Belgium	10	14	8	6	10	3	2	45	CC45
Belgium	10	14	8	6	10	3	2	45	CC45
Japan	1	26	28	18	18	54	27	92
UK [England]	10	14	8	6	10	3	2	45	CC45
Taiwan	3	92	1	1	4	4	3	162	CC8
Taiwan	19	23	15	2	19	20	177	163
UK	10	14	8	6	10	3	2	45	CC45
UK	10	14	8	6	10	3	2	45	CC45
Canada	10	14	8	6	10	3	2	45	CC45
Canada	10	14	8	6	10	3	2	45	CC45
Canada	10	14	8	6	10	3	2	45	CC45
USA	10	14	8	6	10	3	2	45	CC45
Finland	10	14	8	6	10	3	2	45	CC45
Germany	10	14	8	6	10	3	2	45	CC45
Germany	10	14	8	6	10	3	2	45	CC45
Germany	10	14	8	6	10	3	2	45	CC45
Germany	10	14	8	6	10	3	2	45	CC45
The Netherlands	10	14	8	6	10	3	2	45	CC45
The Netherlands	10	14	8	6	10	3	2	45	CC45
UK [England]	10	14	8	6	10	3	2	45	CC45
UK [England]	10	14	8	6	10	3	2	45	CC45
UK [England]	10	14	8	6	10	3	2	45	CC45
Sweden	10	14	8	6	10	3	2	45	CC45
Sweden	10	14	8	6	10	3	2	45	CC45
Germany	10	14	8	6	10	3	2	45	CC45
Germany	10	14	8	6	10	3	2	45	CC45
Germany	10	14	8	6	10	3	2	45	CC45
Germany	10	14	8	6	10	3	2	45	CC45
UK [England]	10	14	8	6	14	3	2	46	CC45
Germany	10	14	8	6	14	3	2	46	CC45
UK [England]	10	11	8	6	10	3	2	47	CC45
UK	19	23	15	2	19	20	15	59
USA	19	23	15	2	19	20	15	59
UK [England]	19	23	15	2	19	20	15	59
Canada	3	1	1	1	1	5	3	97	CC97
The Netherlands	3	1	1	1	1	5	3	97	CC97
China	3	3	1	1	1	264	10	164	CC8
UK [England]	3	1	14	15	11	19	3	101
Thailand	6	5	6	2	7	14	2	120
Germany	6	5	6	2	7	14	2	120
Thailand	6	5	6	2	7	14	5	121
UK	6	5	6	2	7	17	19	123
UK [England]	18	18	6	2	13	15	18	182
Canada	3	1	1	8	1	1	1	188	CC1
The Netherlands	3	1	1	8	1	1	1	188	CC1
UK [England]	3	1	1	8	1	1	1	188	CC1
UK [England]	3	1	1	8	1	1	1	188	CC1
UK [England]	3	1	1	8	1	1	1	188	CC1
UK [England]	3	1	1	8	1	1	1	188	CC1
China	3	3	1	1	1	264	10	164	CC8
Portugal	3	1	14	15	385	19	3	165
UK [England]	1	4	61	8	4	4	3	166
Denmark	10	319	8	6	10	3	2	167	CC45
Thailand	1	1	1	9	63	1	1	168	CC1
UK [England]	1	4	1	4	12	1	10	5	CC5
Canada	1	4	1	4	12	1	10	5	CC5
Canada	1	4	1	4	12	1	10	5	CC5
USA	1	4	1	4	12	1	10	5	CC5
USA	1	4	1	4	12	1	10	5	CC5
USA	1	4	1	4	12	1	10	5	CC5
USA	1	4	1	4	12	1	10	5	CC5
USA	1	4	1	4	12	1	10	5	CC5
USA	1	4	1	4	12	1	10	5	CC5
USA	1	4	1	4	12	1	10	5	CC5
USA	1	4	1	4	12	1	10	5	CC5
USA	1	4	1	4	12	1	10	5	CC5
UK	1	4	1	4	12	1	10	5	CC5
Finland	1	4	1	4	12	1	10	5	CC5
Portugal	1	4	1	4	12	1	10	5	CC5
Portugal	1	4	1	4	12	1	10	5	CC5
UK	1	4	1	4	12	1	10	5	CC5
Japan	1	4	1	4	12	1	10	5	CC5
Japan	1	4	1	4	12	1	10	5	CC5
USA	1	4	1	4	12	1	10	5	CC5
The Netherlands	1	4	1	4	12	1	10	5	CC5
UK [England]	1	4	1	4	12	1	10	5	CC5
UK [England]	1	4	1	4	12	1	10	5	CC5
UK [England]	1	4	1	4	12	1	10	5	CC5
UK [England]	1	4	1	4	12	1	10	5	CC5
UK [England]	1	4	1	4	12	1	10	5	CC5
UK	1	4	1	4	12	1	10	5	CC5
UK [England]	1	4	1	4	12	1	10	5	CC5
UK [England]	1	4	1	4	12	1	10	5	CC5
Poland	1	4	1	4	12	1	10	5	CC5
Slovenia	1	4	1	4	12	1	10	5	CC5
Thailand	12	4	1	4	12	1	3	6	CC5
Thailand	12	4	1	4	12	1	3	6	CC5
Thailand	12	4	1	4	12	1	3	6	CC5
Thailand	12	4	1	4	12	1	3	6	CC5
Thailand	5	4	1	4	4	6	3	7
UK [England]	5	4	1	4	4	6	3	7
USA	3	3	1	1	4	4	3	8	CC8
The Netherlands	3	3	1	1	4	4	3	8	CC8
UK [Scotland]	3	3	1	1	4	4	3	8	CC8
UK [Scotland]	3	3	1	1	4	4	3	8	CC8
UK [Scotland]	3	3	1	1	4	4	3	8	CC8
Ireland	3	3	1	1	4	4	3	8	CC8
UK [Scotland]	3	3	1	1	4	4	3	8	CC8
Ireland	3	3	1	1	4	4	3	8	CC8
Ireland	3	3	1	1	4	4	3	8	CC8
Australia	3	3	1	1	4	4	3	8	CC8
Australia	3	3	1	1	4	4	3	8	CC8
Ireland	3	3	1	1	4	4	3	8	CC8
Ireland	3	3	1	1	4	4	3	8	CC8
Ireland	3	3	1	1	4	4	3	8	CC8
Ireland	3	3	1	1	4	4	3	8	CC8
Ireland	3	3	1	1	4	4	3	8	CC8
Ireland	3	3	1	1	4	4	3	8	CC8
Ireland	3	3	1	1	4	4	3	8	CC8
Ireland	3	3	1	1	4	4	3	8	CC8
USA	3	3	1	1	4	4	3	8	CC8
UK [England]	3	3	1	1	4	4	3	8	CC8
UK [England]	3	3	1	1	4	4	3	8	CC8
UK [England]	3	3	1	1	4	4	3	8	CC8
UK [England]	3	3	1	1	4	4	3	8	CC8
Germany	10	14	64	6	14	3	2	170	CC45
Egypt	13	13	56	1	12	10	13	171	CC15
UK [England]	3	3	1	1	4	4	3	8	CC8
UK [England]	3	3	1	1	4	4	3	8	CC8
UK [England]	3	3	1	1	4	4	3	8	CC8
UK [England]	3	3	1	1	4	4	3	8	CC8
Canada	3	3	1	1	4	4	3	8	CC8
Canada	3	3	1	1	4	4	3	8	CC8
Canada	3	3	1	1	4	4	3	8	CC8
Canada	3	3	1	1	4	4	3	8	CC8
UK	3	3	1	1	4	4	3	8	CC8
UK	3	3	1	1	4	4	3	8	CC8
UK	3	3	1	1	4	4	3	8	CC8
UK	3	3	1	1	4	4	3	8	CC8
UK	3	3	1	1	4	4	3	8	CC8
UK	3	3	1	1	4	4	3	8	CC8
France	3	3	1	1	4	4	3	8	CC8
France	3	3	1	1	4	4	3	8	CC8
France	3	3	1	1	4	4	3	8	CC8
France	3	3	1	1	4	4	3	8	CC8
France	3	3	1	1	4	4	3	8	CC8
France	3	3	1	1	4	4	3	8	CC8
France	3	3	1	1	4	4	3	8	CC8
France	3	3	1	1	4	4	3	8	CC8
France	3	3	1	1	4	4	3	8	CC8
Germany	3	32	1	1	4	4	3	254	CC8
USA	3	3	1	1	4	4	3	8	CC8
The Netherlands	3	3	1	1	4	4	3	8	CC8
The Netherlands	3	3	1	1	4	4	3	8	CC8
The Netherlands	3	3	1	1	4	4	3	8	CC8
The Netherlands	3	3	1	1	4	4	3	8	CC8
The Netherlands	3	3	1	1	4	4	3	8	CC8
UK [England]	3	3	1	1	4	4	3	8	CC8
UK [England]	3	3	1	1	4	4	3	8	CC8
UK [England]	3	3	1	1	4	4	3	8	CC8
UK [England]	3	3	1	1	4	4	3	8	CC8
UK [England]	3	3	1	1	4	4	3	8	CC8
UK [England]	3	3	1	1	4	4	3	8	CC8
UK [England]	3	3	1	1	4	4	3	8	CC8
China	4	23	4	1	382	5	417	172
Cuba	3	3	1	1	4	4	6	173	CC8
India	2	3	1	1	4	93	3	161	CC8
UK	7	6	1	5	8	5	6	217	CC22
UK	7	6	1	5	8	5	6	217	CC22
UK	7	6	1	5	8	5	6	217	CC22
UK [England]	7	6	1	5	8	5	6	217	CC22
UK [England]	7	6	1	5	8	5	6	217	CC22
UK [England]	7	6	1	5	8	5	6	217	CC22
UK [England]	7	6	1	5	8	5	6	217	CC22
UK [England]	7	6	1	5	8	5	6	217	CC22
UK	7	6	1	5	8	5	6	217	CC22
Unknown	1	3	1	1	4	23	16	220	CC8
UK [Scotland]	1	4	1	1	12	1	10	221	CC5
Slovenia	1	4	1	1	4	24	29	222
USA	1	4	1	4	12	25	10	225	CC5
Germany	1	4	1	4	12	24	29	228	CC5
Germany	1	4	1	4	12	24	29	228	CC5
Germany	1	4	1	4	12	24	29	228	CC5
Germany	1	4	1	4	12	24	29	228	CC5
Germany	1	4	1	4	12	24	29	228	CC5
Slovenia	1	4	1	4	12	24	29	228	CC5
Slovenia	1	4	1	4	12	24	29	228	CC5
Slovenia	1	4	1	4	12	24	29	228	CC5
Slovenia	1	4	1	4	12	24	29	228	CC5
Slovenia	1	4	1	4	12	24	29	228	CC5
Slovenia	1	4	1	4	12	24	29	228	CC5
Slovenia	1	4	1	4	12	24	29	228	CC5
Germany	1	4	1	4	12	24	29	228	CC5
USA	1	34	1	4	12	1	28	231	CC5
UK [Scotland]	1	4	1	12	12	4	16	235	CC5
Thailand	2	3	1	1	4	4	1	238	CC8
Thailand	2	3	1	1	4	4	3	239	CC8
Thailand	2	3	1	1	4	4	3	239	CC8
Thailand	2	3	1	1	4	4	3	239	CC8
Thailand	2	3	1	1	4	4	3	239	CC8
Thailand	2	3	1	1	4	4	3	239	CC8
Thailand	2	3	1	1	4	4	3	239	CC8
Germany	2	3	1	1	4	4	3	239	CC8
The Netherlands	2	3	1	1	4	4	3	239	CC8
UK [Scotland]	2	3	1	1	4	4	3	239	CC8
UK [Scotland]	2	3	1	1	4	4	3	239	CC8
Ireland	2	3	1	1	4	4	3	239	CC8
USA	2	3	1	1	4	4	3	239	CC8
UK	2	3	1	1	4	4	3	239	CC8
UK	2	3	1	1	4	4	3	239	CC8
UK	2	3	1	1	4	4	3	239	CC8
Portugal	2	3	1	1	4	4	3	239	CC8
Portugal	2	3	1	1	4	4	3	239	CC8
Portugal	2	3	1	1	4	4	3	239	CC8
Portugal	2	3	1	1	4	4	3	239	CC8
Finland	2	3	1	1	4	4	3	239	CC8
Finland	2	3	1	1	4	4	3	239	CC8
Finland	2	3	1	1	4	4	3	239	CC8
Finland	2	3	1	1	4	4	3	239	CC8
Greece	2	3	1	1	4	4	3	239	CC8
Greece	2	3	1	1	4	4	3	239	CC8
Greece	2	3	1	1	4	4	3	239	CC8
Greece	2	3	1	1	4	4	3	239	CC8
Poland	2	3	1	1	4	4	3	239	CC8
Poland	2	3	1	1	4	4	3	239	CC8
Poland	2	3	1	1	4	4	3	239	CC8
Japan	3	3	1	68	4	4	3	187	CC8
Slovenia	2	3	1	1	4	4	3	239	CC8
Sweden	2	3	1	1	4	4	3	239	CC8
Germany	2	3	1	1	4	4	3	239	CC8
UK	2	3	1	1	21	4	3	240	CC8
Thailand	2	3	1	1	4	4	30	241	CC8
UK [Scotland]	2	3	1	1	4	4	30	241	CC8
Finland	2	3	1	1	4	4	30	241	CC8
UK	2	3	1	1	4	4	30	241	CC8
Thailand	2	2	5	2	6	3	2	243	CC30
Sweden	2	3	1	12	4	4	3	246	CC8
Unknown	3	3	1	12	4	4	16	247	CC8
Unknown	3	3	1	12	4	4	16	247	CC8
Germany	3	3	1	12	4	4	16	247	CC8
Belgium	3	3	1	12	4	4	16	247	CC8
Unknown	3	3	1	12	4	4	16	247	CC8
France	3	3	1	12	4	4	16	247	CC8
France	3	3	1	12	4	4	16	247	CC8
The Netherlands	3	3	1	12	4	4	16	247	CC8
Belgium	3	3	1	12	4	4	16	247	CC8
Belgium	3	3	1	12	4	4	16	247	CC8
Australia	6	64	44	2	43	55	51	93	CC93
France	3	3	1	12	4	4	16	247	CC8
UK	3	3	1	12	4	4	16	247	CC8
Portugal	3	3	1	12	4	4	16	247	CC8
Portugal	3	3	1	12	4	4	16	247	CC8
Finland	3	3	1	12	4	4	16	247	CC8
Finland	3	3	1	12	4	4	16	247	CC8
Germany	2	2	2	2	6	3	2	30	CC30
Finland	3	3	1	12	4	4	16	247	CC8
France	3	3	1	12	4	4	16	247	CC8
France	3	3	1	12	4	4	16	247	CC8
France	3	3	1	12	4	4	16	247	CC8
France	3	3	1	12	4	4	16	247	CC8
France	3	3	1	12	4	4	16	247	CC8
Germany	3	3	1	12	4	4	16	247	CC8
Germany	3	3	1	12	4	4	16	247	CC8
Germany	3	3	1	12	4	4	16	247	CC8
UK [England]	3	3	1	1	4	4	3	8	CC8
UK [England]	3	3	1	1	4	4	3	8	CC8
UK [England]	3	3	1	1	1	1	10	9	CC1
The Netherlands	1	3	1	8	11	5	11	12
UK [England]	1	3	1	8	11	5	11	12
Canada	13	13	1	1	12	11	13	15	CC15
Canada	13	13	1	1	12	11	13	15	CC15
Canada	13	13	1	1	12	11	13	15	CC15
Canada	13	13	1	1	12	11	13	15	CC15
Canada	13	13	1	1	12	11	13	15	CC15
Canada	13	13	1	1	12	11	13	15	CC15
UK [England]	13	13	1	1	12	11	13	15	CC15
UK [England]	13	13	1	1	12	11	13	15	CC15
UK [England]	13	13	1	1	12	11	13	15	CC15
UK [England]	13	13	1	1	12	11	13	15	CC15
UK [England]	13	13	1	1	12	11	13	15	CC15
UK [England]	13	13	1	1	12	11	13	15	CC15
Canada	4	9	1	8	1	10	8	20
UK [England]	4	9	1	8	1	10	8	20
UK	7	6	1	5	8	8	6	22	CC22
UK	7	6	1	5	8	8	6	22	CC22
UK	7	6	1	5	8	8	6	22	CC22
Australia	7	6	1	5	8	8	6	22	CC22
Australia	7	6	1	5	8	8	6	22	CC22
UK [England]	3	3	1	1	4	4	16	250	CC8
Germany	3	3	1	12	4	4	16	247	CC8
Germany	3	3	1	12	4	4	16	247	CC8
Germany	3	3	1	12	4	4	16	247	CC8
France	3	3	1	12	4	4	16	247	CC8
France	3	3	1	12	4	4	16	247	CC8
UK	3	3	1	12	4	4	16	247	CC8
UK [England]	3	3	1	12	4	4	16	247	CC8
UK [England]	3	3	1	12	4	4	16	247	CC8
UK [England]	3	3	1	12	4	4	16	247	CC8
Portugal	3	3	1	12	4	4	16	247	CC8
Belgium	3	3	1	12	4	4	16	247	CC8
Slovenia	3	3	1	12	4	4	16	247	CC8
Slovenia	3	3	1	12	4	4	16	247	CC8
Spain	3	3	1	12	4	4	16	247	CC8
Sweden	3	3	1	12	4	4	16	247	CC8
USA	1	4	1	8	4	4	3	72	CC8
Australia	1	4	27	4	12	1	10	73	CC5
Japan	2	2	2	19	6	3	2	74	CC30
Germany	3	3	1	1	4	4	16	250	CC8
UK	3	3	1	1	4	4	16	250	CC8
UK [England]	3	3	1	1	4	4	16	250	CC8
Australia	36	3	43	34	39	52	49	75
Australia	1	63	1	1	1	1	1	76	CC1
Australia	22	1	14	23	12	53	31	78
Portugal	7	6	1	33	8	8	6	79	CC22
USA	19	477	1	1	12	1	11	226
Taiwan	3	32	1	1	4	4	3	254	CC8
Portugal	22	1	14	23	12	14	31	82
Portugal	22	1	14	23	12	14	31	82
Denmark	3	3	1	1	4	4	16	250	CC8
Denmark	3	3	1	1	4	4	3	8	CC8
Denmark	3	3	1	1	4	4	16	250	CC8
Denmark	3	3	1	1	4	4	16	250	CC8
Denmark	3	3	1	1	4	4	16	250	CC8
Denmark	2	2	2	2	6	3	2	30	CC30
Denmark	1	4	1	4	12	1	10	5	CC5
Denmark	3	3	1	1	4	4	16	250	CC8
Denmark	3	3	1	1	4	4	16	250	CC8
Denmark	3	3	1	1	4	4	16	250	CC8
Denmark	1	4	1	4	12	1	10	5	CC5
Denmark	3	3	1	1	4	4	3	8	CC8
Denmark	1	1	1	1	1	1	1	1	CC1
Denmark	3	3	1	12	4	4	16	247	CC8
Denmark	3	3	1	12	4	4	16	247	CC8
Denmark	3	3	1	12	4	4	16	247	CC8
Denmark	3	3	1	12	4	4	16	247	CC8
Spain	3	3	1	1	4	4	16	250	CC8
Denmark	3	3	1	12	4	4	16	247	CC8
Denmark	3	3	1	12	4	4	16	247	CC8
Denmark	3	3	1	12	4	4	16	247	CC8
Denmark	3	3	1	12	4	4	16	247	CC8
Denmark	3	3	1	12	4	4	16	247	CC8
Denmark	3	3	1	12	4	4	16	247	CC8
Denmark	3	3	1	12	4	4	16	247	CC8
Denmark	3	3	1	12	4	4	16	247	CC8
Denmark	3	3	1	12	4	4	16	247	CC8
Denmark	3	3	1	12	4	4	16	247	CC8
Denmark	3	3	1	1	4	4	16	250	CC8
Denmark	3	3	1	1	4	4	16	250	CC8
Denmark	3	3	1	12	4	4	16	247	CC8
UK	3	3	1	1	4	4	16	250	CC8
UK	3	3	1	1	4	4	16	250	CC8
UK [England]	3	3	1	1	4	4	16	250	CC8
UK [England]	3	3	1	1	4	4	16	250	CC8
UK [England]	3	3	1	1	4	4	16	250	CC8
UK [England]	3	3	1	1	4	4	16	250	CC8
USA	3	3	1	12	4	4	16	247	CC8
Portugal	3	3	1	12	4	4	16	247	CC8
Spain	3	3	1	12	4	4	16	247	CC8
Spain	3	3	1	12	4	4	16	247	CC8
USA	3	3	1	1	4	4	3	8	CC8
USA	3	3	1	1	4	4	3	8	CC8
Australia	2	3	1	1	4	4	3	239	CC8
USA	2	3	1	1	4	4	3	239	CC8
Brazil	2	3	1	1	4	4	3	239	CC8
Portugal	2	3	1	1	4	4	3	239	CC8
Hungary	2	3	1	1	4	4	3	239	CC8
Hungary	2	3	1	1	4	4	3	239	CC8
Portugal	2	3	1	1	4	4	3	239	CC8
USA	2	3	1	1	4	4	3	239	CC8
USA	2	3	1	1	4	4	3	239	CC8
USA	1	4	1	4	12	1	10	5	CC5
Japan	1	4	1	4	12	1	10	5	CC5
USA	1	4	1	4	12	1	10	5	CC5
Poland	1	4	1	4	12	1	10	5	CC5
Poland	1	4	1	4	12	1	10	5	CC5
Portugal	1	4	1	4	12	1	10	5	CC5
Colombia	1	4	1	4	12	1	10	5	CC5
Spain	3	3	1	12	4	4	16	247	CC8
Chile	1	4	1	4	12	1	1	83	CC5
Spain	3	3	1	12	4	4	16	247	CC8
Spain	3	3	1	12	4	4	16	247	CC8
Spain	3	3	1	12	4	4	16	247	CC8
Spain	3	3	1	12	4	4	16	247	CC8
Spain	3	3	1	12	4	4	16	247	CC8
Spain	3	3	1	12	4	4	16	247	CC8
Spain	3	3	1	12	4	4	16	247	CC8
Spain	3	3	1	12	4	4	16	247	CC8
Spain	3	3	1	12	4	4	16	247	CC8
Spain	3	3	1	12	4	4	16	247	CC8
Spain	2	3	1	1	4	4	3	239	CC8
Australia	7	6	1	5	8	8	6	22	CC22
Australia	7	6	1	5	8	8	6	22	CC22
Ireland	7	6	1	5	8	8	6	22	CC22
Spain	2	2	2	2	6	3	2	30	CC30
Spain	2	2	2	2	6	3	2	30	CC30
Spain	2	2	2	2	6	3	2	30	CC30
Spain	1	4	1	8	4	4	3	72	CC8
Colombia	1	26	28	32	18	33	27	84
Argentina	31	4	1	4	12	1	10	85	CC5
Argentina	2	4	1	8	4	4	3	86	CC8
USA	19	23	15	2	41	20	15	87
Japan	22	1	14	23	12	4	31	88
Japan	1	26	28	18	18	33	50	89
Japan	1	4	1	4	42	1	10	90	CC5
Japan	1	26	28	18	18	54	50	91
Cuba	3	3	1	1	4	4	45	94	CC8
Switzerland	6	5	6	2	7	14	34	95
USA	12	1	1	15	11	1	40	96
USA	1	4	1	35	12	1	10	98	CC5
USA	1	4	1	4	12	56	10	99	CC5
Argentina	1	65	1	4	12	1	10	100	CC5
Australia	13	13	1	1	12	11	13	15	CC15
Australia	13	13	1	1	12	11	13	15	CC15
Australia	13	13	1	1	12	11	13	15	CC15
Australia	10	12	1	6	44	57	13	102
Australia	2	2	2	2	2	2	2	39	CC30
Australia	2	3	1	1	4	4	3	239	CC8
Australia	2	3	1	1	4	4	3	239	CC8
Australia	2	3	1	1	4	4	3	239	CC8
Australia	2	3	1	1	4	4	3	239	CC8
Australia	2	3	1	1	4	4	3	239	CC8
Australia	22	1	14	23	12	33	31	103
Australia	2	3	1	1	4	4	3	239	CC8
Australia	2	3	1	1	4	4	3	239	CC8
Australia	2	3	1	1	4	4	3	239	CC8
Australia	2	3	1	1	4	4	3	239	CC8
Australia	2	3	1	1	4	4	3	239	CC8
UK [England]	1	1	1	1	1	1	1	1	CC1
UK [England]	1	1	1	1	1	1	1	1	CC1
UK [England]	10	10	8	6	10	3	2	4	CC45
UK [England]	10	10	8	6	10	3	2	4	CC45
UK [England]	10	10	8	6	10	3	2	4	CC45
UK [England]	10	10	8	6	10	3	2	4	CC45
UK [England]	1	4	1	4	12	1	10	5	CC5
UK [England]	2	478	2	2	2	2	2	234	CC30
UK [England]	1	4	1	4	12	1	10	5	CC5
UK [England]	12	4	1	4	12	1	3	6	CC5
UK [England]	3	3	1	1	4	4	3	8	CC8
UK [England]	3	3	1	1	4	4	3	8	CC8
UK [England]	1	3	1	8	11	5	11	12
UK [England]	1	3	1	8	11	5	11	12
UK [England]	1	3	1	8	11	5	11	12
UK [England]	1	3	1	8	11	5	11	12
UK [England]	13	13	1	1	12	11	13	15	CC15
UK [England]	7	6	1	5	8	8	6	22	CC22
UK [England]	7	6	1	5	8	8	6	22	CC22
UK [England]	1	4	1	50	12	1	10	253	CC5
UK [England]	2	2	2	2	6	3	2	30	CC30
UK [England]	2	2	2	2	6	3	2	30	CC30
UK [England]	2	2	2	2	6	3	2	30	CC30
UK [England]	2	2	2	2	6	3	2	30	CC30
UK [England]	2	2	2	2	6	3	2	30	CC30
UK [England]	2	2	2	2	6	3	2	30	CC30
UK [England]	2	2	2	2	6	3	2	30	CC30
UK [England]	2	2	2	2	6	3	2	30	CC30
UK [England]	2	2	2	2	2	2	2	39	CC30
UK [England]	2	2	2	2	2	2	2	39	CC30
UK [England]	2	2	2	2	2	2	2	39	CC30
UK [England]	10	14	8	6	10	3	2	45	CC45
UK [England]	10	14	8	6	10	3	2	45	CC45
UK [England]	10	14	8	6	10	3	2	45	CC45
UK [England]	10	14	8	6	10	3	2	45	CC45
UK [England]	6	5	6	2	7	17	19	123
UK [England]	6	5	6	2	7	17	19	123
UK [England]	3	1	1	8	1	1	1	188	CC1
UK	19	23	15	2	6	3	15	104
USA	1	4	1	4	12	1	28	105	CC5
USA	3	1	14	15	11	43	3	106
USA	1	4	2	8	4	4	3	107
Australia	22	1	14	23	12	4	31	88
Australia	2	2	2	2	6	3	2	30	CC30
Australia	2	2	2	2	6	3	2	30	CC30
Australia	2	2	2	2	6	3	2	30	CC30
Australia	2	2	2	2	6	3	2	30	CC30
Australia	2	3	1	1	4	4	3	239	CC8
Australia	6	64	44	2	43	55	51	93	CC93
Australia	6	64	44	2	43	55	51	93	CC93
Norway	10	14	8	6	10	61	2	108	CC45
Norway	1	4	1	4	12	1	54	125	CC5
Norway	2	3	1	38	4	4	3	110	CC8
Norway	1	4	1	4	46	24	29	111	CC5
Norway	41	4	1	4	12	1	10	114	CC5
Norway	3	3	1	12	4	4	55	112	CC8
Norway	3	3	1	1	4	62	3	113	CC8
Canada	3	1	1	1	1	5	53	115	CC97
UK	3	1	1	1	1	59	3	116	CC97
UK	3	1	1	1	1	59	4	117	CC97
UK	3	1	1	1	1	60	3	118	CC97
UK	3	1	1	1	5	60	4	119	CC97
UK	4	1	4	1	1	5	3	127	CC97
USA	27	14	8	6	10	3	2	122	CC45
USA	3	68	1	4	1	5	40	126	CC97
USA	3	1	1	37	1	5	3	124	CC97
Australia	2	3	1	1	4	4	3	239	CC8
Australia	2	3	1	1	4	4	3	239	CC8
Australia	2	3	1	1	4	4	3	239	CC8
Australia	2	3	1	1	4	4	3	239	CC8
Australia	2	3	1	1	4	4	3	239	CC8
Australia	2	3	1	1	4	4	3	239	CC8
Australia	2	3	1	1	4	4	3	239	CC8
Australia	2	3	1	1	4	4	3	239	CC8
Australia	2	3	1	1	4	4	3	239	CC8
Australia	2	3	1	1	4	4	3	239	CC8
Australia	2	3	1	1	4	4	3	239	CC8
Australia	2	3	1	1	4	4	3	239	CC8
Australia	2	3	1	1	4	4	3	239	CC8
Australia	2	3	1	40	4	4	3	128	CC8
Australia	6	64	44	2	43	55	51	93	CC93
Australia	22	1	14	41	12	53	31	129
Australia	1	4	27	4	12	1	10	73	CC5
Australia	10	14	8	6	10	3	2	45	CC45
Australia	2	2	2	2	6	3	2	30	CC30
Australia	2	2	2	2	6	3	2	30	CC30
Australia	7	6	1	5	8	8	6	22	CC22
Australia	3	3	1	1	4	4	3	8	CC8
Australia	3	3	1	1	4	4	3	8	CC8
Australia	1	1	1	1	1	1	1	1	CC1
Australia	1	1	1	1	1	1	1	1	CC1
Norway	6	57	45	2	7	58	52	130
Norway	40	66	46	2	7	50	18	131
Norway	6	67	46	2	7	50	18	132
Norway	6	66	46	2	7	50	18	133
Norway	1	1	1	36	1	1	1	147	CC1
Norway	39	69	1	4	12	1	10	135	CC5
Norway	38	55	45	18	38	14	2	136
Norway	7	6	47	5	8	8	6	137	CC22
Norway	6	66	46	2	7	50	18	133
Norway	6	66	46	2	45	50	18	139
Norway	6	57	45	2	7	58	52	130
Denmark	14	16	11	2	47	12	14	138
Portugal	3	3	1	12	4	4	16	247	CC8
Portugal	3	3	1	12	4	4	16	247	CC8
Portugal	2	3	1	1	4	4	3	239	CC8
Portugal	2	3	1	1	4	4	3	239	CC8
Portugal	2	3	1	1	4	4	3	239	CC8
Portugal	1	4	1	4	12	1	10	5	CC5
Portugal	2	3	1	1	4	4	3	239	CC8
Portugal	7	6	1	33	8	8	6	79	CC22
Taiwan	2	3	1	1	4	4	30	241	CC8
Taiwan	2	3	1	1	4	4	30	241	CC8
Taiwan	2	3	1	1	4	4	3	239	CC8
Taiwan	19	23	15	2	19	20	15	59
Taiwan	3	32	1	1	4	4	3	254	CC8
China	2	3	1	1	4	4	3	239	CC8
China	2	3	1	1	4	4	3	239	CC8
China	2	3	1	1	4	4	3	239	CC8
Greece	2	2	2	2	6	3	2	30	CC30
Greece	2	2	2	2	6	3	2	30	CC30
Greece	2	3	1	1	4	4	3	239	CC8
Greece	2	3	1	1	4	4	3	239	CC8
Greece	2	3	1	1	4	4	3	239	CC8
Greece	1	3	1	14	11	51	10	80
Greece	1	3	1	14	11	51	10	80
Greece	3	3	1	1	4	4	3	8	CC8
Greece	2	3	1	1	4	4	3	239	CC8
Argentina	42	3	1	1	4	4	3	141	CC8
Argentina	1	70	1	4	12	1	10	142	CC5
Argentina	1	65	1	4	12	63	10	143	CC5
Argentina	3	3	1	39	1	1	10	144
Norway	43	37	48	19	49	26	39	140
Spain	1	43	1	4	12	1	10	146	CC5
UK	1	4	1	4	12	1	2	148	CC5
Germany	3	32	1	1	4	4	3	254	CC8
Germany	3	32	1	1	4	4	3	254	CC8
UK	3	32	1	1	4	4	3	254	CC8
UK	3	32	1	1	4	4	3	254	CC8
UK	3	32	1	1	4	4	3	254	CC8
Portugal	1	1	1	9	1	1	1	81	CC1
Denmark	1	4	1	4	12	41	10	149	CC5
Portugal	6	66	46	2	7	50	18	133
UK	6	72	12	43	49	67	59	151
Denmark	46	75	49	44	13	68	60	152
USA	10	14	8	6	10	37	2	256	CC45
Finland	47	4	1	4	12	1	10	335	CC5
Poland	3	73	1	12	4	4	16	336	CC8
Poland	2	3	26	1	4	39	3	157	CC8
Norway	19	23	15	48	19	20	15	338
Norway	10	83	8	6	10	3	2	341	CC45
Norway	10	84	8	6	10	3	2	342	CC45
USA	3	1	1	37	1	5	53	347	CC97
USA	16	16	12	4	13	13	15	348
USA	2	2	2	4	6	3	2	285	CC30
USA	1	1	1	37	1	5	53	349	CC1
USA	6	79	51	47	7	70	61	350
USA	6	72	50	43	52	67	59	351
USA	3	78	1	1	1	5	3	352	CC97
USA	8	2	2	46	2	2	2	353
USA	28	2	2	2	6	3	2	189	CC30
Chile	49	1	1	1	1	5	3	355	CC97
Chile	48	80	50	43	49	71	59	356
Chile	3	82	1	1	1	5	62	357	CC97
Chile	3	81	1	1	1	5	3	358	CC97
Sweden	22	1	14	45	12	53	31	150
UK	19	23	15	2	55	20	15	359
UK	51	2	2	2	6	3	2	360	CC30
UK	4	3	1	1	11	72	64	361
USA	1	4	53	4	12	1	10	371	CC5
Oman	2	3	1	1	4	73	30	372	CC8
Sweden	12	1	1	15	51	1	40	154
Sweden	7	6	1	5	8	8	6	22	CC22
Sweden	1	4	1	4	12	1	10	5	CC5
Sweden	3	3	1	1	4	4	3	8	CC8
Sweden	1	3	1	14	11	51	10	80
Sweden	2	2	2	2	6	3	2	30	CC30
Sweden	1	3	1	14	11	51	10	80
Sweden	19	23	15	2	19	20	15	59
Sweden	3	3	1	1	4	4	3	8	CC8
Sweden	7	6	1	5	8	8	6	22	CC22
Sweden	1	34	1	4	12	1	28	231	CC5
Sweden	1	4	1	4	12	1	10	5	CC5
USA	1	4	1	49	12	1	10	373	CC5
USA	1	86	1	4	12	1	10	374	CC5
Czech Republic	1	4	1	4	46	24	29	111	CC5
Czech Republic	3	3	1	12	4	4	16	247	CC8
Czech Republic	2	3	1	1	4	4	3	239	CC8
Czech Republic	2	3	1	1	4	4	3	239	CC8
Czech Republic	2	3	1	1	4	4	3	239	CC8
Czech Republic	7	6	1	5	8	8	6	22	CC22
Czech Republic	3	3	1	12	4	4	16	247	CC8
Norway	2	2	2	2	6	3	69	382	CC30
Norway	3	3	1	1	4	4	70	383	CC8
The Netherlands	10	14	8	6	10	3	66	391	CC45
The Netherlands	2	2	2	2	6	74	2	392	CC30
The Netherlands	1	88	1	4	12	1	54	393	CC5
The Netherlands	19	23	15	2	57	20	15	394
The Netherlands	1	1	1	9	1	1	1	81	CC1
The Netherlands	10	47	8	26	26	32	2	395
The Netherlands	10	14	8	51	10	3	2	396	CC45
The Netherlands	1	3	1	14	11	69	10	397
The Netherlands	3	35	19	2	20	26	39	398
The Netherlands	6	5	55	2	7	14	10	399
Germany	53	47	8	26	26	32	2	426
Uganda	6	5	62	2	7	14	5	427
France
The Netherlands	46	75	49	44	13	68	60	152
USA	1	1	1	1	1	1	1	1	CC1
USA	3	3	1	1	4	4	3	8	CC8
USA	1	1	1	1	1	1	1	1	CC1
France	3	3	1	1	4	4	3	8	CC8
Australia	2	2	2	2	6	3	2	30	CC30
Australia	2	2	2	2	6	3	2	30	CC30
USA	1	4	1	4	12	1	10	5	CC5
USA	19	23	15	2	19	20	15	59
France	1	3	1	14	11	51	10	80
France	1	3	1	14	11	51	10	80
Australia	6	64	44	2	43	55	51	93	CC93
Australia	2	2	2	2	6	3	2	30	CC30
New Zealand	2	2	2	2	6	3	2	30	CC30
USA	1	1	1	1	1	1	1	1	CC1
USA	1	1	1	1	1	1	1	1	CC1
USA	1	1	1	1	1	1	1	1	CC1
USA	1	1	1	1	1	1	1	1	CC1
France	1	3	1	14	11	51	10	80
France	1	3	1	14	11	51	10	80
France	1	3	1	14	11	51	10	80
France	1	3	1	14	11	51	10	80
France	1	3	1	14	11	51	10	80
France	1	3	1	14	11	51	10	80
France	1	1	1	8	1	1	1	432	CC1
France	2	2	2	2	6	3	72	433	CC30
France	2	2	2	2	6	1	2	434	CC30
France	2	2	2	2	12	3	2	435	CC30
France	2	2	2	2	6	3	72	433	CC30
France	2	91	2	4	6	3	2	436	CC30
France	3	1	4	1	5	5	4	437	CC97
France	3	4	1	4	12	5	10	438	CC5
UK [England]	10	479	8	6	10	3	2	430	CC45
France	19	2	15	2	19	20	14	440
Denmark	58	3	1	1	4	4	3	444	CC8
Denmark	19	23	15	2	19	20	42	375
Denmark	1	61	1	31	12	4	10	445	CC5
Denmark	18	62	6	2	38	50	5	446
Denmark	4	9	41	8	1	4	10	447
Denmark	3	3	42	1	1	1	10	448
Norway	3	3	1	1	64	4	3	449	CC8
Norway	2	2	2	5	6	3	2	452	CC30
Norway	13	40	1	1	12	11	13	453	CC15
Norway	3	2	6	2	13	3	2	454	CC30
Norway	10	14	8	6	61	3	2	455	CC45
Norway	1	4	1	4	65	1	10	456	CC5
France	8	2	2	2	6	3	73	457	CC30
Unknown	8	2	2	2	6	3	73	457	CC30
Canada	3	1	1	1	67	5	3	458	CC97
Canada	3	93	1	1	66	1	40	459
Spain	3	3	1	12	4	4	16	247	CC8
Spain	3	3	1	12	4	4	16	247	CC8
Spain	3	3	1	12	4	4	16	247	CC8
Spain	2	2	2	2	6	3	2	30	CC30
Spain	3	3	1	12	4	4	16	247	CC8
Spain	2	2	2	2	3	3	2	36	CC30
Spain	2	2	2	2	6	3	2	30	CC30
Spain	1	4	1	4	68	1	10	471	CC5
Spain	2	3	1	1	4	4	3	239	CC8
Spain	7	6	1	5	8	8	6	22	CC22
Spain	1	4	1	4	12	1	54	125	CC5
Spain	2	2	2	2	3	3	2	36	CC30
Spain	1	4	1	4	12	1	10	5	CC5
Spain	2	2	2	2	3	3	2	36	CC30
Spain	7	6	1	5	8	8	6	22	CC22
Spain	1	4	1	4	12	1	54	125	CC5
Spain	2	2	2	2	3	3	2	36	CC30
Spain	1	43	1	4	12	1	10	146	CC5
Spain	3	3	1	12	4	4	16	247	CC8
Spain	1	43	1	4	12	1	10	146	CC5
Spain	1	4	1	4	12	1	54	125	CC5
Spain	1	4	1	4	12	1	54	125	CC5
Spain	1	43	1	4	12	1	10	146	CC5
Spain	22	1	14	23	12	4	31	88
Canada	60	1	1	1	1	1	1	474	CC1
Canada	1	97	1	1	1	1	1	475	CC1
Canada	60	1	1	1	1	1	1	474	CC1
Canada	3	98	1	1	4	4	3	476	CC8
Norway	1	1	1	1	1	50	1	477	CC1
Norway	54	66	46	2	7	50	18	478
Norway	52	79	54	18	56	32	65	479
Norway	6	57	63	2	7	58	52	480
Norway	6	66	46	2	54	50	18	481
Norway	57	79	66	2	62	76	71	482
Norway	6	57	45	2	7	58	18	483
Norway	2	2	2	2	1	3	2	484	CC30
USA	1	101	1	4	12	1	10	487	CC5
The Netherlands	6	5	6	2	7	14	15	488
The Netherlands	6	5	6	2	7	14	11	489
The Netherlands	22	1	14	23	8	4	31	490
The Netherlands	2	2	2	47	6	3	2	491	CC30
The Netherlands	61	4	1	4	12	1	10	492	CC5
The Netherlands	62	1	1	1	1	1	1	493	CC1
The Netherlands	3	3	1	12	69	4	16	494	CC8
Norway	7	6	1	5	70	8	6	495	CC22
Ireland	63	4	1	4	12	1	28	496	CC5
Canada	10	40	8	6	10	3	2	508	CC45
Denmark	1	26	28	18	18	33	27	509
South Korea	3	32	1	1	4	4	63	345	CC8
Australia	1	4	1	4	12	81	10	526	CC5
Australia	2	3	1	1	4	19	13	527	CC8
USA	2	2	2	2	3	3	2	36	CC30
USA	1	4	1	4	12	1	10	5	CC5
USA	1	4	1	4	12	1	10	5	CC5
USA	1	4	1	4	12	1	10	5	CC5
USA	3	3	1	1	4	4	3	8	CC8
USA	3	3	74	58	4	4	3	507	CC8
Sweden	22	1	14	45	12	53	31	150
Sweden	1	4	1	4	12	1	10	5	CC5
Unknown	55	79	54	18	56	32	65	520
Singapore	7	3	1	1	4	4	10	571	CC8
Singapore	22	1	14	23	12	53	31	78
Singapore	19	23	15	2	19	20	15	59
Singapore	19	23	15	2	19	20	15	59
Finland	3	3	65	12	4	4	16	572	CC8
Finland	1	1	1	1	12	1	1	573	CC1
Australia	63	4	1	4	12	1	10	575	CC5
Australia	3	3	1	1	4	19	3	576	CC8
Australia	73	5	6	2	7	14	2	577
Australia	1	3	1	14	83	27	10	578
Denmark	2	2	2	2	3	83	2	579	CC30
Australia	3	3	1	14	11	27	10	583
Australia	3	3	1	1	1	1	40	584	CC1
Australia	2	1	1	1	4	4	3	585	CC8
Australia	3	3	1	1	84	4	3	586	CC8
Portugal	3	35	48	19	20	26	39	580
Portugal	18	95	45	2	7	15	5	522
Portugal	6	94	67	2	7	14	52	521
Portugal	6	57	45	18	10	14	52	581
Portugal	13	13	1	1	12	10	13	582	CC15
South Korea	75	4	1	4	12	1	10	587	CC5
South Korea	4	9	1	8	1	78	8	513
China	10	14	85	6	10	3	82	588	CC45
Finland	6	23	15	2	7	17	2	589
Finland	3	14	8	6	1	5	3	590	CC97
Finland	8	2	2	2	6	3	19	591	CC30
Sweden	2	3	86	1	4	4	3	592	CC8
Taiwan	19	23	79	1	19	20	15	593
Taiwan	19	3	1	1	4	4	3	594	CC8
Norway	76	14	8	6	10	3	2	595	CC45
Spain	2	2	2	2	6	87	2	596	CC30
Germany	1	4	83	4	12	1	10	597	CC5
Germany	2	113	2	2	6	3	2	598	CC30
Germany	6	115	6	2	7	32	5	599
Germany	3	116	1	61	4	4	3	600	CC8
Germany	3	37	48	19	49	26	39	601
Norway	10	14	8	6	60	3	2	497	CC45
The Netherlands	1	3	84	14	11	51	10	602
Germany	2	112	2	2	6	84	2	603	CC30
Denmark	1	3	1	62	11	5	11	604
Germany	2	2	10	2	6	3	2	605	CC30
Germany	7	6	35	5	8	8	6	606	CC22
South Korea	10	14	8	6	85	3	2	608	CC45
Ireland	3	3	1	58	4	4	3	609	CC8
Denmark	18	118	6	2	13	15	18	611
Australia	3	3	1	1	4	88	83	612	CC8
Switzerland	3	3	90	1	4	4	3	613	CC8
Singapore	2	3	91	1	4	4	3	614	CC8
Portugal	1	4	1	8	4	4	1	615
Denmark	7	6	1	5	13	8	3	616	CC22
Germany	3	14	8	6	10	3	2	617	CC45
Germany	22	117	14	23	12	53	31	618
Germany	3	114	1	1	4	85	3	619	CC8
Denmark	13	13	1	63	12	11	13	620	CC15
Australia	63	4	1	4	12	1	10	575	CC5
Germany	74	35	19	2	20	26	39	621
Germany	10	6	1	5	8	8	6	622	CC22
Sweden	10	3	1	1	4	4	3	623	CC8
Italy	2	3	1	12	4	4	16	624	CC8
Sweden	6	14	8	6	3	3	2	625	CC45
Sweden	6	3	1	12	4	4	16	626	CC8
Germany	1	4	1	4	1	1	10	627	CC5
Sweden	1	4	1	4	1	1	10	627	CC5
Sweden	1	4	1	4	2	1	10	628	CC5
Sweden	1	14	8	6	10	3	2	278	CC45
Sweden	79	1	14	23	4	4	31	629
Denmark	12	3	1	1	4	4	3	630	CC8
Germany	74	35	19	2	20	26	39	621
Portugal	6	3	1	1	4	4	3	631	CC8
Algeria	1	6	1	14	11	51	10	635
Algeria	7	4	1	5	8	5	6	636	CC22
Algeria	2	4	1	1	4	4	30	637	CC8
Brazil	2	3	2	2	6	3	2	642	CC30
Brazil	1	31	1	4	12	1	10	641	CC5
Brazil	1	31	1	4	12	1	10	641	CC5
Brazil	1	1	1	8	1	1	1	432	CC1
Brazil	19	122	12	2	13	89	13	643
Brazil	44	13	1	1	12	11	13	333	CC15
Brazil	3	1	1	8	1	1	1	188	CC1
Brazil	2	3	1	65	4	4	3	644	CC8
Sweden	2	3	1	1	4	4	74	639	CC8
Switzerland	7	6	1	5	8	5	6	217	CC22
Switzerland	10	14	8	6	10	3	2	45	CC45
Switzerland	10	14	8	6	10	3	2	45	CC45
Switzerland	10	14	8	6	10	3	2	45	CC45
Switzerland	1	65	1	4	12	1	10	100	CC5
Switzerland	10	14	8	6	10	3	2	45	CC45
Switzerland	1	4	1	4	12	25	10	225	CC5
Australia	1	1	1	1	1	1	1	1	CC1
Australia	22	1	14	41	12	53	31	129
Australia	1	4	1	4	12	1	10	5	CC5
Australia	10	14	8	6	10	3	2	45	CC45
Australia	3	3	1	1	4	4	3	8	CC8
Australia	6	64	44	2	43	55	51	93	CC93
Australia	36	3	43	34	39	52	49	75
Australia	19	23	15	2	19	20	15	59
Australia	1	4	1	4	12	1	10	5	CC5
Australia	1	4	1	4	12	1	10	5	CC5
Australia	19	23	15	2	19	20	15	59
Australia	3	3	1	1	4	4	3	8	CC8
Australia	1	4	1	4	12	1	10	5	CC5
Australia	1	4	1	4	12	1	10	5	CC5
Australia	1	4	1	4	12	1	10	5	CC5
Australia	10	14	8	6	10	3	2	45	CC45
Australia	19	23	15	2	41	20	15	87
Australia	2	2	2	2	6	3	2	30	CC30
Australia	3	3	1	58	4	4	3	609	CC8
Australia	1	1	1	1	12	1	1	573	CC1
Australia	7	6	1	5	8	8	6	22	CC22
Australia	2	3	1	1	4	4	3	239	CC8
Australia	2	3	1	1	4	4	3	239	CC8
Australia	3	3	1	1	4	4	3	8	CC8
Australia	2	2	2	2	3	3	2	36	CC30
Australia	1	4	1	4	12	1	10	5	CC5
Australia	3	3	1	1	4	4	3	8	CC8
Australia	3	3	1	1	4	4	16	250	CC8
USA	2	2	5	2	6	3	2	243	CC30
USA	3	3	1	1	11	4	10	662	CC8
USA	3	3	1	1	4	4	3	8	CC8
USA	3	1	1	8	1	91	1	663	CC1
USA	27	4	1	1	4	6	11	665
USA	27	3	1	1	13	6	11	666
USA	1	4	1	4	12	1	10	5	CC5
USA	3	3	1	1	4	4	3	8	CC8
USA	3	1	1	8	1	1	1	188	CC1
Unknown	2	2	2	2	6	92	2	667	CC30
Cape Verde	3	37	19	2	20	26	32	291
Cape Verde	82	38	1	1	1	1	40	668	CC1
Cape Verde	3	1	94	1	29	5	3	669	CC97
Australia	3	3	1	1	4	93	3	670	CC8
Australia	3	124	1	1	1	1	86	671	CC1
Australia	4	3	1	1	11	72	11	672
USA	1	3	1	1	4	4	11	673	CC8
USA	2	2	2	2	6	3	2	30	CC30
USA	4	3	1	1	11	72	11	672
USA	13	13	1	1	12	11	13	15	CC15
USA	3	3	1	1	4	4	3	8	CC8
USA	8	2	2	2	6	3	2	34	CC30
USA	3	3	1	1	4	4	3	8	CC8
USA	3	3	1	1	4	4	3	8	CC8
USA	19	23	15	2	19	20	15	59
USA	1	4	1	4	12	1	10	5	CC5
USA	1	4	1	4	12	1	10	5	CC5
USA	3	3	1	1	4	4	3	8	CC8
USA	22	1	14	23	12	4	31	88
USA	3	3	1	1	4	4	3	8	CC8
USA	10	14	8	13	10	3	2	54	CC45
USA	3	3	1	1	4	4	3	8	CC8
USA	3	3	1	1	4	4	3	8	CC8
USA	3	3	1	1	4	4	3	8	CC8
USA	3	3	1	1	4	4	3	8	CC8
USA	3	3	1	1	4	4	87	674	CC8
USA	1	36	1	4	12	1	10	675	CC5
Germany	6	125	96	27	13	13	88	680
Russia	6	5	6	67	7	14	5	681
Bulgaria	1	1	1	1	1	1	1	1	CC1
Bulgaria	1	1	1	1	1	1	1	1	CC1
Bulgaria	1	1	1	1	1	1	1	1	CC1
Bulgaria	1	1	1	1	1	1	1	1	CC1
Bulgaria	1	1	1	1	1	1	1	1	CC1
Bulgaria	1	1	1	1	1	1	1	1	CC1
Bulgaria	1	4	1	4	12	1	10	5	CC5
Bulgaria	1	4	1	4	12	1	10	5	CC5
Bulgaria	1	4	1	4	12	1	10	5	CC5
Bulgaria	1	4	1	4	12	1	10	5	CC5
Bulgaria	1	4	1	4	12	1	10	5	CC5
Bulgaria	1	1	1	53	1	1	1	390	CC1
Bulgaria	1	1	1	53	1	1	1	390	CC1
Bulgaria	1	1	1	53	1	1	1	390	CC1
Bulgaria	1	1	1	53	1	1	1	390	CC1
Bulgaria	1	1	1	53	1	1	1	390	CC1
Bulgaria	1	1	1	53	1	1	1	390	CC1
Bulgaria	1	1	1	53	1	1	1	390	CC1
Bulgaria	1	1	1	53	1	1	1	390	CC1
Bulgaria	1	1	1	53	1	1	1	390	CC1
Bulgaria	1	1	1	53	1	1	1	390	CC1
Bulgaria	1	1	1	53	1	1	1	390	CC1
Bulgaria	1	1	1	53	1	1	1	390	CC1
Bulgaria	1	1	1	53	1	1	1	390	CC1
Bulgaria	1	1	1	53	1	1	1	390	CC1
Bulgaria	1	1	1	53	1	1	1	390	CC1
Bulgaria	4	9	1	8	1	75	8	389
Bulgaria	1	1	1	53	1	1	1	390	CC1
Bulgaria	1	1	1	53	1	1	1	390	CC1
Bulgaria	1	1	1	53	1	1	1	390	CC1
Bulgaria	1	1	1	53	1	1	1	390	CC1
Bulgaria	1	1	1	53	1	1	1	390	CC1
Bulgaria	1	1	1	53	1	1	1	390	CC1
Bulgaria	1	1	1	53	1	1	1	390	CC1
Bulgaria	1	1	1	53	1	1	1	390	CC1
Bulgaria	1	1	1	53	1	1	1	390	CC1
Bulgaria	1	1	1	53	1	1	1	390	CC1
Bulgaria	1	1	1	53	1	1	1	390	CC1
Bulgaria	1	1	1	53	1	1	1	390	CC1
Bulgaria	1	1	1	53	1	1	1	390	CC1
Bulgaria	1	1	1	53	1	1	1	390	CC1
Bulgaria	1	1	1	53	1	1	1	390	CC1
Bulgaria	1	1	1	53	1	1	1	390	CC1
Bulgaria	1	1	1	53	1	1	1	390	CC1
Bulgaria	1	1	1	53	1	1	1	390	CC1
Bulgaria	1	1	1	53	1	1	1	390	CC1
Bulgaria	1	1	1	53	1	1	1	390	CC1
Bulgaria	1	1	1	53	1	1	1	390	CC1
The Netherlands	2	3	98	1	21	4	3	684	CC8
The Netherlands	3	3	1	1	4	28	3	685	CC8
The Netherlands	6	5	6	2	7	14	11	489
Poland	18	71	6	2	7	58	2	707
Germany	1	4	1	4	12	96	10	710	CC5
France	1	4	1	1	12	1	10	221	CC5
France	6	66	46	2	7	97	18	711
France	6	66	46	2	93	50	18	712
USA	1	1	74	1	94	99	1	723	CC1
Germany	13	13	1	1	12	11	13	15	CC15
Germany	2	3	1	1	4	47	3	724	CC8
Unknown	6	5	6	2	7	11	5	725
Sweden	1	1	1	1	1	101	1	726	CC1
Ethiopia	1	37	48	19	96	26	39	727
Canada	18	71	6	2	7	58	2	707
Australia	1	3	1	14	11	27	10	728
Australia	3	3	1	58	4	4	3	609	CC8
Australia	3	23	1	1	19	1	40	732
Australia	19	124	1	1	1	20	40	733
South Korea	2	3	1	1	4	4	95	734	CC8
The Netherlands	10	14	8	6	10	3	2	45	CC45
The Netherlands	10	14	8	6	10	3	2	45	CC45
The Netherlands	10	14	8	6	10	3	2	45	CC45
Finland	10	14	8	6	10	3	2	45	CC45
Finland	1	4	1	4	12	1	54	125	CC5
Portugal	3	3	1	12	4	4	16	247	CC8
Portugal	3	3	1	12	4	4	16	247	CC8
Portugal	3	3	1	12	4	4	16	247	CC8
Portugal	2	3	1	1	4	4	3	239	CC8
Portugal	2	3	1	1	4	4	3	239	CC8
Portugal	2	3	1	1	4	4	3	239	CC8
Portugal	7	6	1	5	8	8	6	22	CC22
Portugal	22	1	14	23	12	53	31	78
Switzerland	10	14	8	6	10	3	2	45	CC45
Poland	1	4	1	4	12	1	1	83	CC5
Germany	3	32	1	1	4	4	3	254	CC8
Germany	10	14	8	6	10	3	2	45	CC45
Belgium	3	3	1	12	4	4	16	247	CC8
UK	2	2	2	2	3	3	2	36	CC30
UK	7	6	1	5	8	8	6	22	CC22
Switzerland	2	2	2	2	6	3	2	30	CC30
Switzerland	2	3	1	1	4	4	3	239	CC8
Switzerland	3	3	1	1	4	4	3	8	CC8
Switzerland	10	14	8	6	10	3	2	45	CC45
Switzerland	2	3	1	1	4	4	3	239	CC8
Switzerland	2	2	2	2	6	3	2	30	CC30
Belgium	3	3	1	12	4	4	16	247	CC8
Belgium	3	3	1	12	4	4	16	247	CC8
Belgium	1	4	1	4	12	1	10	5	CC5
Belgium	1	4	1	4	12	24	29	228	CC5
Belgium	3	3	1	1	4	4	3	8	CC8
France	3	3	1	1	4	4	3	8	CC8
France	3	3	1	1	4	4	3	8	CC8
France	3	3	1	1	4	4	3	8	CC8
Norway	10	14	8	6	60	3	2	497	CC45
Norway	10	14	8	6	61	3	2	455	CC45
Norway	10	14	8	6	61	3	2	455	CC45
Switzerland	3	3	1	1	4	4	3	8	CC8
Switzerland	1	4	1	4	12	1	28	105	CC5
Switzerland	1	4	1	4	12	24	29	228	CC5
Switzerland	10	14	8	6	10	3	2	45	CC45
Switzerland	13	13	1	1	12	11	13	15	CC15
Switzerland	1	4	1	4	12	1	10	5	CC5
Switzerland	2	3	1	1	4	4	3	239	CC8
Switzerland	1	3	1	14	11	51	10	80
Switzerland	1	4	1	4	12	1	10	5	CC5
Switzerland	2	3	1	1	4	4	3	239	CC8
Switzerland	1	4	1	4	12	1	28	105	CC5
Switzerland	1	4	1	4	12	24	29	228	CC5
Canada	19	133	15	2	19	20	15	749
Brazil	3	1	1	1	1	5	96	747	CC97
Brazil	89	66	46	2	7	50	18	750
Brazil	1	1	1	73	1	1	1	751	CC1
Cape Verde	3	3	1	1	12	4	3	683	CC8
The Netherlands	3	35	101	2	20	26	39	752
The Netherlands	90	35	19	2	20	26	39	753
USA	1	4	1	4	12	1	80	676	CC5
USA	2	2	2	2	80	3	2	677	CC30
USA	1	36	1	4	81	1	10	678	CC5
USA	71	36	1	4	12	1	10	679	CC5
USA	1	36	1	4	12	1	10	675	CC5
USA	1	36	1	4	12	1	10	675	CC5
USA	1	4	1	4	12	1	80	676	CC5
USA	1	36	1	4	12	1	10	675	CC5
USA	1	36	1	4	12	1	10	675	CC5
USA	1	36	1	4	12	1	10	675	CC5
USA	1	36	1	4	12	1	10	675	CC5
USA	1	36	1	4	12	1	10	675	CC5
Finland	19	23	102	2	19	20	42	754
Sweden	3	135	1	12	4	4	16	759	CC8
Australia	10	1	1	1	1	102	1	760	CC1
Australia	1	1	104	1	1	103	1	761	CC1
Australia	1	1	104	1	1	1	1	762	CC1
Brazil	88	68	1	4	1	5	40	741
Brazil	3	131	1	1	1	5	3	742	CC97
Brazil	1	130	1	1	1	1	1	743	CC1
Brazil	1	4	1	72	12	1	10	744	CC5
Brazil	6	66	46	2	99	50	18	745
Brazil	3	1	1	1	1	5	92	746	CC97
Brazil	3	1	1	1	1	5	96	747	CC97
Finland	10	134	8	6	10	3	2	755	CC45
Bangladesh	1	1	1	1	22	1	1	772	CC1
France	1	1	1	1	1	105	1	769	CC1
UK [Northern Ireland]	12	89	1	1	4	5	90	692
UK [Scotland]	16	16	12	1	13	13	15	773
UK [Scotland]	1	89	1	1	4	5	11	385
UK [Northern Ireland]	4	1	1	39	1	1	1	774	CC1
Japan	4	9	105	8	1	10	8	775
The Netherlands	2	2	106	2	6	3	2	780	CC30
The Netherlands	4	1	107	1	5	5	4	781
The Netherlands	1	1	1	1	22	1	1	772	CC1
The Netherlands	2	3	1	1	4	10	3	782	CC8
The Netherlands	2	2	1	2	6	3	2	535	CC30
The Netherlands	10	4	1	4	12	24	29	783	CC5
The Netherlands	94	3	1	1	4	88	83	784	CC8
The Netherlands	1	3	1	74	11	5	11	785
The Netherlands	19	23	15	2	19	20	99	786
Finland	47	4	1	4	12	1	100	787	CC5
Finland	95	4	1	4	12	1	10	788	CC5
France	6	2	6	2	7	13	2	687
France	6	2	6	2	7	14	2	688
France	6	2	6	2	7	13	5	689
France	6	2	6	2	7	14	5	690
UK	92	2	2	2	2	2	2	776	CC30
UK	3	138	1	15	100	1	10	779
Germany	10	14	8	6	10	3	32	791	CC45
Germany	10	14	8	6	10	3	3	792	CC45
Germany	3	3	1	1	4	4	3	8	CC8
Germany	3	1	1	8	1	1	13	793	CC1
Germany	10	2	8	6	10	3	2	794	CC45
Germany	13	13	1	1	12	11	3	795	CC15
Germany	13	13	1	75	12	11	13	796	CC15
Germany	3	3	1	12	4	4	6	797	CC8
Germany	1	3	1	76	11	5	13	798
Germany	4	9	1	8	1	10	2	799
Germany	6	5	6	2	7	14	10	800
Germany	1	4	1	4	12	1	5	801	CC5
Germany	13	13	1	1	12	11	2	802	CC15
Germany	10	14	8	6	10	3	39	803	CC45
Germany	3	35	19	2	20	26	2	804
Germany	3	3	1	1	1	1	1	805	CC1
Germany	2	2	2	2	102	3	2	806	CC30
Germany	8	2	2	2	6	3	7	807	CC30
Germany	2	14	2	2	6	3	2	808	CC30
Germany	18	18	6	2	13	14	2	809
Germany	10	35	19	2	46	26	39	810
Germany	2	2	2	48	6	3	10	811	CC30
Germany	3	1	14	15	11	19	2	812
Germany	3	37	19	2	20	26	2	813
Australia	13	13	111	1	12	11	13	832	CC15
Australia	100	1	1	8	12	1	1	833	CC1
Australia	3	124	1	1	1	1	40	834	CC1
Australia	1	4	1	4	12	108	10	835	CC5
France	1	3	1	1	4	4	3	770	CC8
France	3	3	1	1	4	100	3	836	CC8
France	3	3	1	1	4	100	3	836	CC8
France	6	5	6	2	7	14	3	837
UK [England]	7	6	112	5	8	8	6	839	CC22
UK [England]
UK [England]	3	1	1	1	1	5	38	842	CC97
UK [England]	3	1	31	1	29	5	3	843	CC97
UK [England]	3	51	1	1	4	4	3	844	CC8
UK [England]	13	13	1	1	12	34	13	845	CC15
UK [England]	7	6	28	27	11	40	43	846
UK [England]	2	46	24	2	2	2	2	847
UK [England]	10	1	1	1	12	1	1	848	CC1
Finland	5	4	1	4	101	6	3	849
The Netherlands	2	2	2	2	6	5	2	827	CC30
The Netherlands	3	3	1	1	4	4	83	828	CC8
The Netherlands	1	1	29	9	1	1	1	829	CC1
The Netherlands	3	3	1	1	4	107	3	830	CC8
The Netherlands	3	144	1	12	4	4	16	831	CC8
Australia	3	1	1	8	1	1	1	188	CC1
Australia	36	3	43	79	39	52	49	850
Germany	1	1	68	1	1	1	1	852	CC1
Finland	101	3	1	80	4	4	3	853	CC8
Austria	19	23	15	2	19	20	98	777
Austria	19	23	15	2	19	20	98	777
Austria	93	3	1	1	4	5	3	778	CC8
Ireland	7	139	1	5	8	8	6	854	CC22
Ireland	96	2	2	2	2	2	2	855	CC30
Germany	102	146	45	129	104	110	2	1643
Japan	1	26	28	18	18	111	50	857
Japan	1	4	1	4	12	1	101	790	CC5
Japan	91	4	1	4	12	1	10	763	CC5
Japan	1	136	1	4	12	1	10	764	CC5
Japan	2	2	2	2	6	104	2	765	CC30
USA	3	3	1	1	13	4	3	858	CC8
Norway	79	1	14	23	12	4	31	859
Norway	1	3	1	4	12	41	10	860	CC5
Norway	1	3	1	8	4	4	3	861	CC8
Norway	1	3	1	4	12	1	28	862	CC5
Norway	1	3	1	4	12	1	10	863	CC5
UK	19	23	1	2	19	20	15	537
UK	1	31	1	4	12	102	10	866	CC5
Australia	104	6	1	5	8	8	6	867	CC22
UK	1	4	1	4	12	3	10	868	CC5
The Netherlands	13	13	1	1	1	112	13	869	CC15
The Netherlands	105	3	1	1	4	4	3	870	CC8
The Netherlands	13	13	1	1	1	1	13	871	CC15
Australia	1	1	1	1	1	113	1	872	CC1
UK [England]	6	79	113	83	7	114	102	873
China	2	3	1	1	4	4	3	239	CC8
China	22	1	14	23	12	4	31	88
China	2	3	1	1	4	4	3	239	CC8
China	2	3	1	1	4	4	3	239	CC8
China	2	3	1	1	4	4	3	239	CC8
China	1	4	1	4	12	1	10	5	CC5
China	6	5	6	2	7	14	5	121
China	1	4	1	4	12	1	10	5	CC5
China	22	1	14	23	12	4	31	88
China	2	3	1	1	4	4	3	239	CC8
China	2	3	1	1	4	4	3	239	CC8
China	2	3	1	1	4	4	30	241	CC8
China	2	3	1	1	4	4	30	241	CC8
China	2	3	1	1	4	4	3	239	CC8
Finland	1	4	1	84	12	1	10	874	CC5
Hungary	1	3	114	8	11	5	11	875
The Netherlands	22	1	14	23	12	4	103	876
The Netherlands	2	2	2	2	6	3	104	877	CC30
The Netherlands	2	2	115	2	6	3	2	878	CC30
The Netherlands	3	3	1	1	4	4	67	879	CC8
Norway	4	1	4	1	5	115	4	880
Norway	3	3	1	1	105	4	3	881	CC8
Norway	10	14	8	6	106	3	2	882	CC45
Norway	10	14	8	6	106	3	2	882	CC45
Australia	36	4	43	34	107	116	105	883
Finland	1	147	1	1	1	1	1	884	CC1
China	103	3	1	1	4	4	3	865	CC8
China	103	3	1	1	4	4	3	865	CC8
China	3	1	1	8	1	1	1	188	CC1
China	12	4	1	82	12	1	3	864	CC5
Norway	13	141	1	1	12	11	13	818	CC15
Norway	13	141	1	1	12	11	13	818	CC15
Norway	2	2	2	77	6	3	2	819	CC30
Norway	10	142	8	6	10	3	2	820	CC45
Norway	60	1	1	1	1	1	1	474	CC1
Norway	2	3	1	1	4	65	3	368	CC8
Norway	2	3	1	1	4	65	3	368	CC8
Norway	1	1	1	1	22	1	1	772	CC1
Norway	1	143	1	14	11	51	10	822
Norway	1	4	110	4	12	1	10	823	CC5
Norway	98	3	1	12	4	4	16	824	CC8
Norway	99	1	14	23	12	4	31	825
Norway	10	142	8	6	10	3	2	820	CC45
Norway	1	4	1	4	103	1	54	826	CC5
Belgium	106	3	1	1	4	4	3	885	CC8
Belgium	2	148	2	2	6	3	2	886	CC30
Belgium	10	14	116	6	10	3	2	887	CC45
Belgium	3	3	117	1	1	1	10	888
Paraguay	2	3	1	4	4	4	3	889	CC8
France	18	33	45	18	109	14	2	890
Norway	1	1	1	1	108	1	1	891	CC1
Norway	1	4	1	4	12	1	107	892	CC5
Norway	13	149	1	1	12	11	13	893	CC15
Norway	18	18	6	2	13	15	106	894
UK [England]	2	150	2	2	6	3	2	895	CC30
Spain	13	13	1	1	12	117	13	898	CC15
UK	2	2	2	73	6	3	2	899	CC30
UK [England]	2	6	1	5	8	8	6	896	CC22
UK [England]	2	6	1	2	8	8	6	897	CC22
Taiwan	107	3	1	1	4	4	3	900	CC8
Germany	1	3	1	8	111	5	11	901
Germany	7	6	1	5	110	8	6	902	CC22
The Netherlands	3	3	1	1	4	1	10	903	CC8
Norway	16	151	12	2	13	13	15	904
Norway	4	9	1	8	1	10	108	905
Norway	13	13	118	1	12	11	13	906	CC15
Norway	8	2	2	2	112	3	2	907	CC30
Norway	108	13	1	1	12	11	13	908	CC15
Norway	39	4	1	4	12	1	10	909	CC5
China	109	2	2	2	6	3	2	910	CC30
Israel	1	8	1	19	12	1	40	911	CC5
Israel	13	152	1	85	113	1	40	912
Israel	13	152	1	1	113	1	40	913
Israel	13	1	1	1	113	1	40	914	CC1
Israel	1	4	119	4	12	1	10	915	CC5
Israel	1	26	28	18	18	118	27	916
Argentina	1	4	1	8	4	119	3	917
Argentina	18	153	6	2	38	50	2	918
Australia	6	3	6	1	11	27	14	919
Australia	1	4	1	4	115	1	10	920	CC5
Australia	1	4	1	4	114	1	10	921	CC5
Australia	19	23	15	2	10	20	2	922
Colombia	3	3	1	1	4	4	109	923	CC8
UK [England]	10	14	120	6	10	3	2	924	CC45
UK [England]	110	23	15	2	19	20	15	925
UK [England]	1	4	121	4	12	1	10	926	CC5
UK [England]	7	155	1	5	8	8	6	927	CC22
UK [England]	7	156	1	5	8	8	6	928	CC22
UK [England]	10	40	8	87	10	3	2	929	CC45
Ireland	1	65	1	4	117	1	10	930	CC5
Ireland	12	4	1	4	1	1	3	932	CC5
Ireland	2	2	2	1	2	2	2	933	CC30
Ireland	18	18	6	1	13	15	7	934
Ireland	1	4	2	4	12	1	10	935	CC5
Ireland	2	45	2	6	2	2	2	936
Ireland	1	157	1	1	11	5	11	937
Ireland	2	2	2	6	6	3	2	938	CC30
China	112	5	6	2	7	12	5	947
China	12	4	1	4	12	120	3	948	CC5
China	12	4	92	4	12	1	13	949	CC5
China	1	4	1	4	12	121	10	950	CC5
China	19	23	15	89	19	20	15	951
China	19	154	15	2	19	20	15	940
China	13	13	1	1	12	122	13	941	CC15
China	111	71	6	2	7	58	110	942
China	5	4	1	4	116	6	3	943
China	18	18	6	59	13	15	18	944
China	6	5	16	2	7	14	34	946
China	18	18	6	86	13	15	18	945
Australia	113	23	15	2	19	20	15	952
Australia	3	1	122	1	1	5	3	953	CC97
Italy	7	6	1	2	8	8	6	954	CC22
Italy	18	22	6	2	8	50	6	955
Italy	2	57	2	2	8	3	2	956	CC30
UK [England]	114	6	1	5	8	8	6	957	CC22
Germany	2	2	123	2	6	3	15	958	CC30
Germany	13	13	1	1	12	4	13	959	CC15
Germany	3	3	1	1	4	11	3	960	CC8
Germany	3	14	8	6	10	123	2	961	CC45
Germany	2	2	2	2	6	3	111	962	CC30
Germany	115	13	1	1	12	11	13	963	CC15
Germany	4	1	4	1	12	14	5	964
China	1	4	1	4	119	1	10	965	CC5
Taiwan	19	23	125	2	19	20	15	966
Taiwan	19	160	15	2	19	20	15	967
China	3	3	126	1	1	1	10	968
UK [England]	6	72	12	43	49	67	59	151
UK [England]	6	66	46	2	7	50	18	133
UK [England]	18	33	6	20	7	50	48	425
Taiwan	19	23	15	2	120	20	15	969
UK [Wales]	7	159	1	5	8	8	6	970	CC22
Ireland	1	3	124	8	11	5	11	971
Ireland	10	14	8	6	10	3	112	972	CC45
USA	1	4	1	4	12	1	114	986	CC5
USA	3	1	1	1	1	5	115	987	CC97
USA	119	5	6	2	7	7	5	988
USA	8	2	2	91	6	3	2	989	CC30
Norway	1	1	127	1	1	1	1	993	CC1
Norway	18	18	6	59	13	15	18	944
Norway	84	3	1	14	11	51	10	994
Norway	3	3	1	1	4	88	3	995	CC8
Norway	2	3	1	1	64	4	3	996	CC8
Norway	1	3	1	14	121	51	10	997
Norway	120	4	1	4	12	1	54	998	CC5
Norway	3	3	1	1	4	4	116	999	CC8
USA	8	2	2	91	6	3	2	989	CC30
USA	8	2	2	91	6	3	2	989	CC30
USA	8	2	2	91	6	3	2	989	CC30
USA	1	4	1	8	4	124	2	990
USA	8	2	2	91	6	3	4	991	CC30
USA	8	2	2	91	6	3	13	992	CC30
USA	1	26	128	18	18	33	27	1000
USA	121	2	2	2	6	3	2	1001	CC30
USA	122	13	1	1	12	11	13	1002	CC15
USA	13	13	1	1	122	11	13	1003	CC15
USA	122	13	1	1	12	11	13	1002	CC15
USA	122	13	1	1	12	11	13	1002	CC15
Malaysia	8	163	129	19	6	125	117	1004
Australia	1	1	1	1	123	1	1	1005	CC1
Russia	124	37	6	19	20	26	39	1006
Norway	6	66	130	2	7	50	18	1007
Norway	125	66	46	2	7	50	18	1008
Egypt	1	3	1	1	124	5	3	1009	CC8
Egypt	123	5	6	2	7	14	5	1010
France	10	47	8	5	26	32	2	1012
Norway	3	3	131	1	4	4	3	1013	CC8
Finland	3	3	1	92	4	4	3	1014	CC8
Switzerland	1	164	1	1	1	1	1	1015	CC1
Mali	10	14	23	4	10	3	2	1017	CC45
Mali	2	4	1	4	12	1	3	1018	CC5
Moldova	127	9	1	8	1	10	8	1019
Moldova	6	5	134	2	7	14	5	1020
Moldova	18	153	6	2	38	50	5	1021
Moldova	1	4	132	8	4	4	3	1022
Moldova	10	14	133	6	10	3	2	1023	CC45
Moldova	2	166	2	2	6	3	2	1024	CC30
Moldova	10	53	8	26	10	32	2	1025	CC45
Moldova	2	2	2	2	125	3	2	1026	CC30
Moldova	8	167	135	2	13	127	7	1027
Cambodia	4	168	136	8	1	10	8	1028
Cambodia	4	1	137	1	5	5	4	1029
Cambodia	4	1	138	1	5	5	4	1030
Cambodia	8	163	129	19	6	125	117	1004
Cambodia	6	13	1	1	12	11	13	1031	CC15
Cambodia	10	14	8	6	126	3	2	1032	CC45
Cambodia	10	169	139	2	7	26	39	1033
Cambodia	128	5	6	2	7	14	5	1034
Cambodia	4	4	140	4	11	4	118	1035
Algeria	13	13	1	1	12	11	1	1036	CC15
Algeria	7	59	1	5	8	8	6	1037	CC22
Algeria	7	59	1	5	8	8	6	1037	CC22
Algeria	13	13	1	1	127	11	13	1038	CC15
Algeria	1	170	1	1	1	128	1	1039	CC1
Algeria	10	171	8	6	10	3	2	1040	CC45
Algeria	8	2	2	86	6	3	2	1041	CC30
Algeria	7	59	1	5	8	8	6	1037	CC22
Algeria	4	1	4	1	5	5	10	1042
Algeria	7	59	1	5	8	8	6	1037	CC22
France	19	1	15	2	19	20	31	1043
France	2	3	1	1	12	1	10	1044	CC5
Canada	10	14	141	6	10	3	2	1045	CC45
The Netherlands	10	14	8	19	10	3	2	1016	CC45
China	5	4	1	4	4	5	2	1046
China	10	1	1	8	1	1	1	1047	CC1
China	10	4	1	4	4	6	3	1048
China	3	175	19	107	20	26	39	1277
China	3	35	19	107	20	26	39	1067
China	22	1	144	23	12	4	31	1068
Russia	4	1	4	1	5	5	4	25
Australia	130	1	1	1	1	1	1	1070	CC1
UK [England]	131	1	1	1	1	5	3	1072	CC97
UK [England]	111	176	2	19	6	127	14	1073
UK [England]	6	72	145	43	49	67	59	1074
UK [England]	6	66	146	2	7	50	18	1075
UK [England]	6	72	147	43	49	67	59	1076
UK [England]	3	1	1	1	1	132	3	1077	CC97
UK [England]	6	72	12	94	49	67	59	1078
UK [England]	3	1	6	1	1	45	3	1079	CC97
UK [England]	7	6	1	5	130	8	6	1080	CC22
Norway	10	14	8	6	10	3	121	1081	CC45
Norway	8	2	2	2	6	126	2	1049	CC30
Norway	4	1	4	93	5	5	4	1050
Norway	7	6	1	5	128	8	6	1051	CC22
Norway	10	14	8	6	10	129	2	1052	CC45
Norway	7	6	1	70	8	8	6	737	CC22
Norway	2	172	2	2	6	3	2	1053	CC30
Norway	1	1	8	1	1	1	1	1054	CC1
Norway	2	2	2	2	129	3	2	1055	CC30
Norway	4	1	4	1	5	130	4	1056
Norway	2	2	142	2	6	3	2	1057	CC30
Norway	10	14	8	6	10	3	119	1058	CC45
Norway	2	172	2	2	6	3	2	1053	CC30
Norway	2	172	8	2	6	3	2	1059	CC30
Norway	3	1	126	1	1	5	3	1060	CC97
Norway	3	1	126	1	1	5	3	1060	CC97
Norway	1	4	1	4	97	1	10	730	CC5
Norway	13	13	1	1	12	11	120	1061	CC15
Norway	129	2	2	2	6	3	2	1062	CC30
Norway	10	14	143	6	10	3	2	1063	CC45
Norway	4	173	1	8	1	10	8	1064
Norway	3	174	1	1	4	4	3	1065	CC8
Germany	7	6	1	5	131	8	6	1082	CC22
Germany	2	2	2	95	6	3	2	1083	CC30
Germany	2	2	2	96	6	3	2	1084	CC30
Germany	132	177	12	27	13	13	15	1085
Germany	3	1	148	15	11	19	3	1086
Germany	10	14	8	6	10	133	2	1087	CC45
Germany	133	138	1	15	100	1	10	1088
Germany	12	1	1	1	51	1	40	1089	CC1
Germany	6	5	6	2	132	14	5	1090
Germany	10	14	8	6	133	3	2	1091	CC45
Germany	3	3	149	1	1	1	10	1092
Germany	10	53	34	26	26	32	2	1093
Germany	10	35	19	2	49	26	39	1094
Germany	134	6	1	5	8	8	6	1095	CC22
Russia	2	3	6	1	4	4	3	1097	CC8
Russia	2	3	6	1	4	4	3	1097	CC8
Ireland
USA	3	37	152	2	20	26	32	1112
Ireland	118	4	1	4	4	1	3	979	CC5
Ireland	3	3	1	1	4	4	3	8	CC8
Ireland	3	3	1	1	4	4	28	980	CC8
Ireland	1	1	1	1	4	19	1	1115	CC1
UK [England]	2	2	2	2	2	2	416	821	CC30
The Netherlands	3	78	1	1	1	5	3	352	CC97
The Netherlands	18	1	1	1	1	5	3	71	CC97
The Netherlands	52	79	54	18	56	32	59	1118
The Netherlands	18	1	1	1	1	67	3	1119	CC97
The Netherlands	6	72	50	43	49	67	59	705
The Netherlands	3	1	1	37	1	5	3	124	CC97
The Netherlands	3	1	1	1	1	5	3	97	CC97
The Netherlands	6	72	72	43	52	67	59	504
The Netherlands	1	1	154	1	1	1	1	1121	CC1
Unknown	1	1	154	1	1	1	1	1121	CC1
Unknown	6	179	12	43	49	67	59	1123
The Netherlands	140	72	72	43	52	67	59	1124
The Netherlands	18	1	1	1	1	5	124	1125	CC97
The Netherlands	18	1	1	1	1	141	3	1126	CC97
The Netherlands	18	1	1	97	1	5	3	1127	CC97
The Netherlands	18	1	1	97	136	5	3	1128	CC97
The Netherlands	141	1	1	1	1	5	3	1129	CC97
The Netherlands	6	180	6	98	7	14	5	1130
The Netherlands	2	2	155	2	6	3	2	1131	CC30
The Netherlands	7	6	156	5	8	8	6	1132	CC22
Unknown	10	14	8	6	137	3	2	1133	CC45
UK [England]	56	6	1	5	8	8	6	856	CC22
UK [England]	143	6	1	5	8	8	6	1137	CC22
Jersey	7	6	1	55	8	8	6	1563	CC22
UK [England]	2	2	2	2	3	90	2	931	CC30
UK	1	1	1	64	1	1	1	1136	CC1
UK	1	480	1	4	12	1	10	1157	CC5
Ireland	2	3	1	1	12	1	28	981
Ireland	2	2	2	2	4	4	3	982	CC30
Ireland	2	3	1	1	4	4	45	983	CC8
Ireland	7	6	1	5	4	4	3	984	CC8
Ireland	3	3	1	1	4	19	16	985	CC8
UK [England]	7	6	1	5	8	144	6	1139	CC22
UK [England]	22	1	14	23	12	53	125	1140
USA	3	27	1	1	1	1	4	1141	CC1
USA	1	3	1	8	11	5	4	1142
USA	13	13	1	1	12	11	8	1143	CC15
USA	4	1	4	1	5	5	5	1144
USA	4	1	4	1	5	5	10	1042
USA	4	1	4	1	5	5	2	1145
USA	4	1	4	1	5	5	11	1146
USA	2	2	2	2	6	3	10	1147	CC30
USA	2	2	2	2	6	3	10	1147	CC30
USA	2	2	76	2	6	3	2	543	CC30
USA	1	61	1	8	12	4	10	1148	CC5
USA	18	153	6	2	38	50	5	1021
USA	18	153	6	2	38	50	5	1021
USA	19	23	15	2	19	20	5	1149
USA	3	3	1	1	33	4	3	1150	CC8
USA	18	153	6	2	38	50	15	1151
Laos	1	13	1	1	124	5	3	1153	CC97
Thailand	3	2	1	1	1	1	10	1154	CC1
Thailand	69	1	14	15	11	19	3	1155
Thailand	1	3	1	8	12	5	11	1156
Thailand	1	13	1	1	124	5	3	1153	CC97
UK	7	6	1	5	381	8	6	1180	CC22
UK	2	2	71	2	6	3	2	1476	CC30
The Netherlands	2	2	2	2	6	3	128	1168	CC30
The Netherlands	10	54	8	6	10	3	2	1169	CC45
The Netherlands	6	5	6	2	7	17	15	1170
The Netherlands	2	2	2	2	6	146	2	1171	CC30
The Netherlands	6	5	6	2	95	17	15	1172
Australia	3	3	1	1	4	131	3	1173	CC8
Australia	3	1	1	1	1	5	129	1174	CC97
Norway	3	26	28	18	18	33	27	1175
Brazil	10	182	8	6	10	3	2	1120	CC45
Brazil	1	4	1	4	12	1	130	1176	CC5
Brazil	1	4	1	4	12	1	130	1176	CC5
Brazil	1	4	1	4	12	1	10	5	CC5
UK	1	4	88	4	12	1	10	1537	CC5
Malaysia	1	181	1	4	12	1	10	1178	CC5
Malaysia	144	1	1	1	1	5	3	1179	CC97
USA	3	3	1	1	33	4	3	1150	CC8
USA	3	3	1	1	139	4	3	1181	CC8
USA	147	27	1	1	1	1	10	1182	CC1
[truncated: 33,859 more rows]

## Sheet: S1-5 Ten globally prevalent STs
S1-5: Ten globally prevalent STs-SA
ST	Frequency
22	5028
5	4015
8	3483
239	3045
398	1420
105	1275
30	820
36	661
45	614
59	172

## Sheet: S1-6 838  Domestic S. aureus
S1-6: 838 Domestic S. aureus strains
ID	arcC	aroE	glpF	gmk	pta	tpi	yqiL	ST (MLST)	Clonal_Complex (MLST)
389	158	1	6	2	7	14	5	160
557	3	3	1	1	1	264	10	164	CC8
570	3	3	1	1	1	264	10	164	CC8
675	4	23	4	1	382	5	417	172
1054	2	3	1	1	4	4	3	239	CC8
1055	2	3	1	1	4	4	3	239	CC8
1056	2	3	1	1	4	4	3	239	CC8
1277	10	14	85	6	10	3	82	588	CC45
1660	2	3	1	1	4	4	3	239	CC8
1661	22	1	14	23	12	4	31	88
1662	2	3	1	1	4	4	3	239	CC8
1663	2	3	1	1	4	4	3	239	CC8
1664	2	3	1	1	4	4	3	239	CC8
1665	1	4	1	4	12	1	10	5	CC5
1666	6	5	6	2	7	14	5	121
1667	1	4	1	4	12	1	10	5	CC5
1668	22	1	14	23	12	4	31	88
1669	2	3	1	1	4	4	3	239	CC8
1670	2	3	1	1	4	4	3	239	CC8
1671	2	3	1	1	4	4	30	241	CC8
1672	2	3	1	1	4	4	30	241	CC8
1673	2	3	1	1	4	4	3	239	CC8
1686	103	3	1	1	4	4	3	865	CC8
1687	103	3	1	1	4	4	3	865	CC8
1688	3	1	1	8	1	1	1	188	CC1
1689	12	4	1	82	12	1	3	864	CC5
1729	109	2	2	2	6	3	2	910	CC30
1757	112	5	6	2	7	12	5	947
1758	12	4	1	4	12	120	3	948	CC5
1759	12	4	92	4	12	1	13	949	CC5
1760	1	4	1	4	12	121	10	950	CC5
1761	19	23	15	89	19	20	15	951
1762	19	154	15	2	19	20	15	940
1763	13	13	1	1	12	122	13	941	CC15
1764	111	71	6	2	7	58	110	942
1765	5	4	1	4	116	6	3	943
1766	18	18	6	59	13	15	18	944
1767	6	5	16	2	7	14	34	946
1768	18	18	6	86	13	15	18	945
1782	1	4	1	4	119	1	10	965	CC5
1785	3	3	126	1	1	1	10	968
1862	5	4	1	4	4	5	2	1046
1863	10	1	1	8	1	1	1	1047	CC1
1864	10	4	1	4	4	6	3	1048
1865	3	175	19	107	20	26	39	1277
1866	3	35	19	107	20	26	39	1067
1867	22	1	144	23	12	4	31	1068
2021	19	23	15	2	143	147	15	1205
2022	1	1	160	1	1	1	1	1206	CC1
2190	4	1	4	1	5	151	4	1226
2229	19	23	23	2	19	20	15	1241
2230	19	23	23	2	19	20	15	1241
2329	3	175	19	107	20	26	39	1277
2350	2	3	1	1	4	4	115	1294	CC8
2351	3	1	1	8	12	19	1	1295
2355	2	3	1	111	4	4	3	1296	CC8
2356	13	152	1	85	113	1	40	912
2357	3	3	1	1	1	1	10	9	CC1
2358	3	203	1	1	1	1	10	1297	CC1
2481	14	210	45	2	7	110	2	1349
2486	19	23	15	113	19	20	15	1354
2490	111	31	1	1	4	4	11	1357	CC8
2491	6	5	1	2	7	4	5	1358
2693	3	73	1	1	1	1	10	1376	CC1
2939	1	4	1	4	19	1	10	1409	CC5
2953	3	1	198	1	1	5	3	1419	CC97
2994	22	1	14	23	12	176	31	1455
2995	2	2	2	2	168	3	2	1456	CC30
2996	175	4	1	4	12	1	10	1457	CC5
3033	4	9	1	8	1	10	10	1470
3036	2	3	1	1	4	4	3	239	CC8
3037	1	1	1	1	1	1	1	1	CC1
3038	2	2	2	2	6	3	2	30	CC30
3050	2	3	1	1	4	4	3	239	CC8
3051	2	3	1	1	4	4	3	239	CC8
3057	5	4	1	4	4	6	39	1485
3191	2	2	24	2	6	3	2	1596	CC30
3494	1	255	1	4	119	1	10	1773	CC5
3495	10	1	1	8	1	1	2	1774	CC1
3518	139	2	2	2	6	3	2	1777	CC30
3519	19	23	15	2	19	99	15	1778
3520	19	45	1	4	12	99	3	1779
3540	22	147	14	23	12	4	31	1611
3541	3	3	1	1	1	218	10	1605	CC8
3543	4	1	1	1	5	5	4	1607	CC97
3544	4	4	1	4	11	72	11	1608
3545	3	4	1	1	12	1	3	1609	CC5
3546	151	4	215	34	175	180	3	1610
3547	13	13	1	1	12	72	13	1612	CC15
3548	1	123	1	48	12	20	15	3487
3549	151	1	215	275	39	52	488	1685
3600	163	1	1	1	1	1	1	3304	CC1
3604	1	1	1	4	4	4	10	3323	CC5
3616	19	23	15	283	19	20	15	3355
3617	1	4	1	4	12	418	10	3360	CC5
3618	2	487	1	1	4	4	3	3361	CC8
3722	3	1	1	1	1	5	3	97	CC97
3723	3	1	1	1	1	5	3	97	CC97
3724	3	1	1	1	1	5	3	97	CC97
3725	12	4	1	4	12	1	3	6	CC5
3726	3	1	1	1	1	5	3	97	CC97
3727	3	1	1	1	1	5	3	97	CC97
3728	3	1	1	1	1	5	3	97	CC97
3729	3	1	1	1	1	5	3	97	CC97
3730	16	16	12	2	13	13	15	50
3731	16	16	12	2	13	13	15	50
3732	3	3	1	1	1	1	10	9	CC1
3733	1	4	1	4	119	1	10	965	CC5
3781	13	288	1	1	12	11	13	1915	CC15
3782	1	1	1	1	1	217	1	1916	CC1
3783	1	1	257	1	1	1	1	1917	CC1
3784	1	1	257	1	1	218	1	1918	CC1
3785	3	1	1	8	1	99	1	1919	CC1
3786	1	1	1	157	1	1	1	1920	CC1
3787	4	9	1	8	1	10	218	1921
3788	3	1	1	15	100	26	219	1922
3789	2	3	1	1	4	26	3	1923	CC8
3790	2	3	1	1	4	20	3	1924	CC8
3792	3	223	1	19	4	4	31	1926	CC8
3793	151	47	20	101	145	150	3	1927
4082	22	1	14	23	12	4	31	88
4089	2	2	2	2	168	26	2	2075	CC30
4143	18	33	6	20	231	50	48	2113
4144	12	4	1	4	12	239	3	2114	CC5
4145	1	4	1	8	12	1	10	2115	CC5
4146	4	71	6	2	7	58	2	2116
4191	228	14	8	6	10	3	2	2131	CC45
4201	13	13	1	165	12	11	13	2137	CC15
4202	19	23	15	4	19	20	15	2138
4203	3	1	1	1	1	1	1	2139	CC1
4204	3	35	19	1	20	26	39	2140
4205	22	1	14	2	12	4	31	2141
4206	4	9	1	2	1	10	218	2142
4207	1	1	1	165	1	1	1	2143	CC1
4208	1	4	1	165	12	1	10	2144	CC5
4209	13	13	278	1	12	11	13	2145	CC15
4210	3	1	1	4	100	241	219	2146
4211	1	1	1	2	1	1	1	401	CC1
4212	13	23	1	2	19	20	13	2147
4213	3	1	14	23	12	4	31	2148
4232	6	5	6	2	7	14	5	121
4233	6	5	6	2	7	14	2	120
4234	6	5	6	2	7	14	2	120
4235	3	35	19	2	20	26	39	398
4236	3	35	19	2	20	26	39	398
4237	3	35	19	2	20	26	39	398
4238	3	35	19	2	20	26	39	398
4239	3	35	19	2	20	26	39	398
4240	3	1	1	1	1	5	3	97	CC97
4241	3	1	1	1	1	5	3	97	CC97
4242	3	1	1	1	1	5	3	97	CC97
4243	3	1	1	1	1	5	3	97	CC97
4244	3	1	1	1	1	5	3	97	CC97
4245	3	1	1	1	1	5	3	97	CC97
4246	3	1	1	1	1	5	3	97	CC97
4247	3	1	1	1	1	5	3	97	CC97
4248	3	1	1	1	1	5	3	97	CC97
4249	3	1	1	1	1	5	3	97	CC97
4250	3	1	1	1	1	5	3	97	CC97
4251	3	1	1	1	1	5	3	97	CC97
4252	3	1	1	1	1	5	3	97	CC97
4253	3	1	1	1	1	5	3	97	CC97
4254	3	78	1	1	1	5	3	352	CC97
4255	4	1	4	1	5	5	4	25
4256	4	9	1	8	1	10	8	20
4257	2	2	2	6	6	3	2	938	CC30
4258	1	1	98	1	1	1	1	2154	CC1
4259	1	1	98	1	1	1	1	2154	CC1
4260	1	1	98	1	1	1	1	2154	CC1
4286	3	1	1	1	1	5	241	2165	CC97
4287	3	1	1	1	1	5	241	2165	CC97
4288	52	79	54	18	236	32	65	2166
4291	232	35	19	2	20	26	39	2169
4292	19	314	15	2	19	20	15	2170
4293	233	23	15	2	19	20	15	2171
4294	2	2	2	2	6	3	242	2172	CC30
4313	12	109	1	1	40	4	3	2184	CC8
4358	12	109	1	1	40	4	3	2184	CC8
4359	3	35	19	2	20	5	39	2199
4360	2	31	1	1	4	4	3	2200	CC8
4361	3	1	1	8	1	14	1	2201	CC1
4362	6	3	6	2	7	4	2	2202
4363	6	5	1	2	7	20	37	2203
4364	3	1	4	1	5	5	3	2204	CC97
4365	12	3	1	1	4	1	3	2205	CC8
4366	3	1	1	8	12	14	1	2206
4367	19	23	15	2	19	4	15	2207
4368	3	1	6	8	1	14	1	2208
4369	6	5	6	2	7	14	31	2209
4370	6	5	1	2	7	1	2	2210
4371	1	4	15	4	119	4	10	2211	CC5
4372	1	4	6	4	12	1	10	2212	CC5
4373	6	5	6	2	7	1	2	2213
4374	4	1	14	171	5	26	4	2214
4482	14	57	1	2	109	50	2	2307
4483	18	330	46	2	7	50	253	2308
4484	1	3	1	1	4	4	3	770	CC8
4485	248	3	1	1	40	4	3	2309	CC8
4486	1	1	1	157	1	258	1	2310	CC1
4487	158	5	14	2	7	14	5	2311
4488	4	1	1	157	1	1	1	2312	CC1
4489	1	4	285	4	12	1	10	2313	CC5
4490	2	3	1	1	4	4	254	2314	CC8
4491	1	1	1	177	12	1	1	2315	CC1
4492	10	14	8	26	10	3	255	2316	CC45
4493	1	115	4	2	13	259	11	2317
4504	5	4	1	179	4	6	3	2327
4558	3	338	1	1	1	1	10	2366	CC1
4571	93	1	1	1	1	5	3	2379	CC97
4579	19	35	15	2	19	20	37	2387
4580	13	13	1	1	12	11	13	15	CC15
4581	1	2	2	2	6	3	39	2388	CC30
4583	3	35	19	4	20	26	39	2392
4584	3	1	1	2	1	1	1	2393	CC1
4585	1	4	1	157	12	1	10	2394	CC5
4586	12	3	1	1	4	4	3	630	CC8
4616	19	5	6	2	7	14	2	2424
4620	2	347	2	2	6	3	2	2428	CC30
4810	10	362	1	8	1	1	2	2494
4811	10	14	8	6	10	249	2	2495	CC45
4819	69	1	14	15	11	26	39	2503
4820	3	35	19	2	20	19	39	2504
4821	3	35	19	2	20	26	40	2505
4822	3	35	19	2	20	26	10	2506
4910	292	23	15	2	19	20	15	2579
4911	293	2	2	2	6	3	291	2580	CC30
4912	1	372	1	4	12	1	10	2581	CC5
4913	2	3	319	1	4	4	3	2582	CC8
4914	1	1	1	197	1	1	1	2583	CC1
4915	22	1	14	23	280	4	31	2584
4916	1	4	1	4	281	1	10	2585	CC5
4917	2	3	1	1	282	4	3	2586	CC8
4918	2	3	1	1	283	4	3	2587	CC8
4919	2	3	1	1	4	281	3	2588	CC8
4920	2	3	1	1	4	4	292	2589	CC8
4921	1	4	1	4	12	1	293	2590	CC5
4922	19	23	15	2	19	20	294	2591
4923	1	1	1	1	1	1	295	2592	CC1
4924	3	3	1	1	1	1	296	2593	CC1
4970	3	3	1	201	1	1	10	2630
4971	3	3	1	201	1	1	10	2630
4972	3	3	1	201	1	1	10	2630
4973	4	168	1	8	290	10	8	2631
4974	5	31	1	4	4	6	3	2632
4975	1	4	1	4	12	285	10	2633	CC5
4976	3	379	19	2	20	26	39	2634
4977	298	1	1	202	1	1	1	2635	CC1
5034	3	1	1	1	233	99	3	2668	CC97
5050	52	386	54	18	56	32	65	2683
5065	3	1	1	1	294	287	3	2692	CC97
5086	18	95	45	206	7	15	5	2710
5087	12	3	1	1	297	4	3	2711	CC8
5112	3	1	1	1	299	291	3	2720	CC97
5134	1	395	1	105	11	4	10	2738
5135	1	395	1	105	11	4	10	2738
5250	313	23	15	2	19	20	15	2751
5327	3	1	132	8	1	1	1	2760	CC1
5338	4	1	4	171	5	5	4	2771
5340	5	400	1	4	4	6	3	2773
5341	19	401	15	2	19	20	15	2774
5368	4	1	4	212	5	5	4	2797
5369	6	5	6	2	7	14	324	2798
5370	1	4	1	8	308	4	3	2799
5371	19	23	15	2	19	300	15	2800
5377	12	4	1	4	12	1	8	2804	CC5
5378	4	1	4	1	5	5	3	2805	CC97
5379	12	4	1	4	12	1	4	2806	CC5
5380	19	401	15	2	19	20	8	2807
5381	19	23	15	2	19	20	39	2808
5390	12	409	1	4	12	1	3	2814	CC5
5409	12	1	1	105	1	1	1	2829	CC1
5410	1	4	1	4	233	1	10	2830	CC5
5411	2	3	15	1	4	4	3	2831	CC8
5412	19	23	15	48	4	20	15	2832
5413	5	4	114	4	4	6	3	2833
5414	3	35	19	2	20	26	39	398
5415	13	13	1	1	12	11	13	15	CC15
5441	19	418	15	2	19	20	15	2857
5455	1	4	1	2	12	1	10	403	CC5
5473	19	433	15	2	19	20	15	2961
5474	19	23	15	225	19	20	15	2962
5495	19	23	15	96	19	20	15	2982
5496	12	1	1	105	1	324	1	2983	CC1
5566	19	23	15	230	19	20	15	3031
5593	13	13	370	1	12	11	13	3055	CC15
5594	10	35	19	2	332	26	39	3056
5603	3	4	1	4	12	1	39	3065	CC5
5604	1	35	1	4	12	1	10	3066	CC5
5605	1	4	15	4	12	1	10	3067	CC5
5606	19	23	15	2	1	20	15	3068
5607	19	23	15	2	12	20	15	3069
5608	2	3	1	1	19	4	3	3070	CC8
5611	3	1	1	8	345	1	1	3073	CC1
5879	3	451	19	2	20	26	39	3153
5880	3	451	19	2	20	26	39	3153
5881	10	14	8	6	359	3	2	3154	CC45
5882	10	14	8	6	359	3	2	3154	CC45
5883	3	3	1	8	1	1	1	3155	CC1
5884	3	1	15	8	1	1	1	3156	CC1
5885	5	4	15	4	4	6	3	3157
5886	12	4	361	4	12	1	3	3158	CC5
5887	12	1	1	1	4	4	3	3159	CC8
5888	19	23	15	2	360	20	15	3160
5913	22	454	14	23	12	4	31	3185
5914	19	455	15	2	19	20	15	3186
5915	19	23	410	2	19	20	15	3187
5916	19	23	411	2	19	20	15	3188
5917	19	23	15	2	19	20	396	3189
5918	1	3	1	1	1	4	3	3190	CC8
5919	19	23	15	2	19	347	15	3191
5922	19	457	15	2	19	20	15	3193
5923	1	4	1	4	362	1	10	3194	CC5
5924	19	458	15	2	19	20	15	3195
5925	1	4	1	4	362	1	10	3194	CC5
5986	1	4	1	4	1	1	1	3239	CC1
6026	151	469	20	101	145	150	131	3261
6027	12	3	1	1	4	4	410	3262	CC8
6032	2	471	2	2	6	3	2	3267	CC30
6078	6	476	6	2	7	14	5	3293
6079	6	476	6	2	7	14	5	3293
6080	6	476	6	2	7	14	5	3293
6081	1	4	1	4	380	1	10	3294	CC5
6082	6	5	6	2	104	14	5	3295
6083	6	5	6	2	104	14	5	3295
6084	1	1	1	58	1	1	1	3296	CC1
31655	1	4	1	4	119	1	10	965	CC5
31656	7	6	512	5	8	8	6	3386	CC22
31657	151	3	215	34	175	180	169	3387
31658	151	3	215	1	175	180	10	3388
31695	8	552	135	2	440	127	482	3431
31696	18	552	500	2	7	15	5	3440
31697	8	552	135	2	440	127	496	3444
31698	18	552	45	2	7	15	5	3445
31699	8	552	135	2	440	127	496	3444
31700	8	553	45	2	7	15	5	3461
31710	1	115	434	19	451	47	2	3478
31711	6	20	1	14	4	18	20	3479
31712	22	4	8	19	1	4	14	3480
31713	151	13	215	34	175	180	169	3482
31714	151	45	215	34	175	180	169	3484
31715	151	1	20	101	145	150	31	3485
31729	151	20	215	34	175	180	169	3504
31752	4	3	452	1	11	72	64	3525
31796	158	5	6	2	7	14	3	3538
31797	12	3	15	2	4	4	15	3539
31798	5	4	1	1	4	427	3	3542	CC8
31812	2	2	2	2	6	1	72	3556	CC30
31813	3	35	19	2	20	1	39	3560
31872	36	35	43	34	107	116	39	3595
31874	3	3	1	295	1	1	10	3597
31898	3	35	19	187	20	26	39	3656
31899	3	35	19	2	469	26	39	3681
31900	3	35	19	2	469	26	39	3681
31901	5	4	1	4	4	430	3	3684
31902	5	4	1	4	4	430	3	3684
31903	5	4	1	4	4	430	3	3684
31904	5	4	1	4	4	430	3	3684
31905	438	13	1	1	12	11	13	3685	CC15
31906	3	3	1	1	1	1	512	3686	CC1
31907	3	3	1	1	1	1	512	3686	CC1
31908	4	1	4	68	5	5	4	3665
31909	4	1	4	68	5	5	4	3665
31910	1	589	1	4	12	1	10	3687	CC5
31911	1	1	1	260	1	1	1	3668	CC1
31912	19	23	15	283	19	20	15	3355
31913	1	1	1	260	1	1	1	3668	CC1
31914	3	167	524	2	470	13	7	3689
32226	151	4	1	8	145	150	3	3847
32250	1	1	1	1	22	1	523	3878	CC1
32251	19	595	15	48	19	20	15	3880
32331	3	35	552	2	20	26	39	3966
32332	343	618	2	2	6	3	2	3967	CC30
32333	3	35	553	2	20	26	39	3968
32334	6	5	6	312	7	14	5	3969
32427	1	4	65	4	12	1	10	4066	CC5
32432	3	1	1	1	1	5	551	4053	CC97
32439	3	1	1	8	1	463	1	4060	CC1
32440	12	4	1	4	498	1	3	4061	CC5
32441	12	620	1	4	12	1	3	4062	CC5
32442	469	1	1	314	1	1	1	4063	CC1
32443	3	1	1	8	1	466	1	4064	CC1
32444	151	31	215	34	175	180	169	4065
32445	36	45	557	34	287	52	302	4067
32446	3	35	19	2	20	467	39	4068
32447	472	4	1	8	4	4	3	4069	CC8
32448	473	4	1	4	12	1	10	4070	CC5
32449	474	37	2	2	13	468	554	4071
32450	3	36	1	8	1	1	1	4072	CC1
32451	1	89	1	1	4	5	90	4073
32452	3	35	559	2	20	26	39	4074
32453	476	4	1	315	500	469	555	4075
32454	475	4	1	315	499	465	553	4076
32455	470	1	562	315	499	465	553	4077
32473	151	123	215	34	175	180	169	4095
32474	151	89	215	34	175	180	169	4096
32475	472	621	558	316	7	5	11	4097
32477	2	2	2	2	6	473	2	4099	CC30
32481	3	1	565	8	1	1	1	4103	CC1
32727	3	1	1	15	100	241	13	4172
32728	19	23	15	2	19	20	219	4178
32729	5	4	1	4	4	6	15	4181
32730	12	3	1	1	4	4	129	4182	CC8
32731	151	4	20	101	145	150	131	4183
32732	1	4	1	4	12	134	10	4184	CC5
32733	476	421	562	315	500	469	555	4185
32734	151	421	556	34	497	464	552	4186
32735	5	3	1	1	1	1	512	4187	CC1
32736	377	1	1	8	1	134	1	4188	CC1
32737	1	1	35	1	12	1	1	4189	CC1
32738	12	4	1	4	12	134	3	4190	CC5
32739	189	321	1	1	12	11	13	4191	CC15
32903	1	6	1	5	8	8	582	4284	CC22
32911	3	1	1	1	1	1	10	4292	CC1
32912	151	36	215	34	175	180	169	4293
32913	151	3	215	34	175	180	169	3387
32914	151	31	1	34	175	180	169	4294
32915	5	4	1	4	1	1	10	4295	CC5
32920	151	37	215	34	175	180	169	4297
33057	12	4	1	4	498	1	3	4061	CC5
33058	10	47	8	340	26	32	2	4434
33059	151	421	215	34	175	180	169	4435
33060	1	4	1	8	4	4	600	4436
33061	151	579	215	34	175	180	169	4437
33062	526	13	1	1	12	11	13	4438	CC15
33063	3	35	19	2	547	26	39	4439
33064	5	4	1	341	4	6	3	4440
33065	527	1	1	8	1	1	1	4441	CC1
33066	528	4	1	4	4	6	3	4442
33067	529	1	215	34	175	180	169	4443
33068	4	1	4	1	548	5	4	4444
33069	4	1	4	1	548	5	4	4444
33070	530	1	1	1	1	1	1	4446	CC1
33071	530	1	1	1	1	1	1	4446	CC1
33072	22	1	14	23	549	4	31	4448
33073	1	666	1	1	1	1	1	4449	CC1
33074	5	4	601	4	4	6	3	4450
33075	5	4	601	4	4	6	3	4450
33076	3	1	1	15	100	510	219	4452
33077	531	4	1	4	12	1	3	4453	CC5
33078	3	667	19	2	20	26	39	4454
33079	1	1	1	1	550	1	1	4455	CC1
33080	4	4	4	4	4	511	11	4456
33081	5	4	1	342	4	6	3	4457
33082	3	1	1	8	551	1	1	4458	CC1
33083	3	667	19	2	20	26	39	4454
33084	12	4	1	4	552	1	3	4460	CC5
33085	151	37	215	34	175	180	169	4297
33086	2	2	2	2	6	3	601	4462	CC30
33087	2	2	2	2	6	3	601	4462	CC30
33088	2	2	2	2	6	3	601	4462	CC30
33089	5	668	1	4	4	6	3	4465
33090	5	4	1	315	4	6	3	4466
33091	36	45	43	34	553	116	105	4467
33092	533	589	1	4	12	1	10	4468	CC5
33093	38	669	603	2	7	58	14	4469
33094	1	1	1	1	1	514	1	4470	CC1
33095	18	95	604	2	7	15	5	4471
33096	534	1	1	1	1	1	295	4472	CC1
33097	1	670	1	1	1	1	1	4473	CC1
33098	18	95	45	2	554	15	5	4474
33099	1	1	605	9	1	1	1	4475	CC1
33100	5	4	606	4	4	6	3	4476
33101	535	1	1	1	1	1	1	4477	CC1
33102	536	2	2	2	6	3	2	4478	CC30
33146	19	23	615	2	19	20	15	4512
33147	19	23	613	2	19	20	15	4513
33223	19	23	618	2	19	20	15	4536
33225	6	676	6	2	7	14	5	4538
33244	5	4	1	4	4	520	3	4553
33251	328	35	19	2	20	26	39	4567
33252	13	13	1	1	12	522	13	4568	CC15
33253	532	1	1	315	567	513	617	4569
33254	3	1	211	8	1	1	1	4570	CC1
33255	12	4	539	4	12	239	3	4571
33256	1	4	189	4	12	1	10	4572	CC5
33259	1	4	622	4	12	1	10	4562	CC5
33266	1	1	1	1	571	1	1	4575	CC1
33324	548	14	8	6	10	3	2	4603	CC45
33331	1	4	1	4	559	495	10	4613	CC5
33343	475	168	562	315	499	465	553	4626
33344	475	421	562	315	499	465	553	4627
33345	475	1	562	315	499	465	553	4628
33405	19	122	276	2	13	237	15	4687
33406	12	89	1	354	4	5	90	4688
33407	3	35	19	2	580	26	39	4689
33408	557	13	1	1	12	11	13	4690	CC15
33409	3	1	1	8	1	534	1	4691	CC1
33410	13	13	1	355	12	11	13	4692	CC15
33411	1	1	638	1	1	1	1	4693	CC1
33412	3	35	19	2	20	26	628	4694
33645	22	1	14	23	40	4	31	4842
33646	1	4	1	4	249	1	10	4843	CC5
33647	12	3	1	1	10	4	410	4844	CC8
33648	19	23	15	2	8	20	15	4845
33649	12	4	15	4	12	495	3	4846
33650	12	3	1	1	4	4	5	4847	CC8
33651	12	4	1	4	559	495	3	4848
33652	13	13	1	1	559	42	13	4849	CC15
33653	13	4	1	4	4	6	3	4850
33654	13	5	6	2	7	14	5	4851
33655	22	1	14	23	559	4	15	4852
33656	7	6	1	5	12	8	6	4853	CC22
33657	12	3	1	1	19	4	3	4854	CC8
33658	1	1	1	1	1	495	1	4855	CC1
33659	328	35	19	4	20	26	39	4856
33660	1	1	1	177	559	495	295	4857
33661	19	6	15	2	19	232	15	4858
33662	1	1	1	177	559	495	1	4859	CC1
33663	3	35	19	2	12	26	39	4860
33664	1	4	1	8	559	495	10	4861	CC5
33665	1	4	1	4	8	1	10	4862	CC5
33666	3	1	1	8	1	495	1	4863	CC1
33667	22	1	361	23	12	4	31	4864
33668	3	1	1	8	123	495	1	4865
33669	3	35	6	2	19	26	2	4866
33670	4	1	4	1	5	8	4	4867
33671	4	45	6	23	4	10	31	4868
33672	19	23	15	2	19	418	15	4869
33673	6	79	419	243	367	50	48	4870
33710	1	1	1	1	1	1	647	4900	CC1
33756	3	4	1	19	4	4	3	4957	CC8
33757	19	23	15	2	19	20	653	4958
33758	19	23	15	2	19	20	653	4958
33759	584	23	1	2	19	20	15	4959
33760	19	23	15	377	19	20	15	4960
33761	3	4	1	19	12	1	654	4961	CC5
33762	3	123	1	23	12	19	655	4962
33763	585	14	23	6	10	1	2	4963	CC45
33764	19	23	15	378	19	20	15	4964
33765	19	23	15	377	19	20	15	4960
33766	10	14	157	19	608	240	37	4965
33767	10	115	8	66	451	3	255	4981
33898	307	3	1	295	1	1	10	5051
33899	19	23	102	2	19	20	15	5052
33900	3	483	1	1	1	1	10	5053	CC1
33901	151	749	215	34	175	180	169	5054
33902	529	325	215	34	175	180	169	5055
33903	151	750	20	101	145	150	131	5056
33904	151	751	215	275	39	52	488	5057
33905	36	269	43	34	553	116	105	5058
33909	3	35	681	2	20	26	39	5066
33910	3	35	681	2	20	26	39	5066
33918	3	35	19	356	20	26	39	5067
33919	3	35	19	356	20	26	39	5067
34120	1	1	706	9	1	1	1	5274	CC1
34143	22	1	14	400	12	4	700	5289
34144	1	1	1	404	1	1	1	5290	CC1
34145	3	35	19	2	20	26	704	5291
34146	627	1	1	9	646	1	1	5292	CC1
34147	625	1	14	23	12	587	31	5293
34148	1	1	1	9	1	1	703	5294	CC1
34149	633	35	719	2	20	26	39	5295
34150	3	35	19	2	20	26	705	5296
34151	634	35	19	2	20	26	39	5297
34152	159	35	713	2	20	26	39	5298
34153	630	35	19	2	20	26	39	5299
34154	629	1	14	23	12	4	706	5300
34155	628	782	711	9	1	1	1	5301
34156	1	1	712	9	1	1	39	5302	CC1
34157	635	35	19	2	20	26	39	5303
34158	1	1	1	405	1	1	1	5304	CC1
34159	626	1	1	9	1	1	1	5305	CC1
34160	22	1	709	23	12	4	702	5306
34161	3	131	1	8	1	1	1	5353	CC1
34162	3	1	1	8	646	1	1	5307	CC1
34163	5	788	1	4	4	6	3	5308
34164	637	4	1	4	4	6	3	5309
34165	10	14	721	6	10	3	2	5310	CC45
34166	10	14	8	6	10	588	2	5311	CC45
34167	13	13	1	1	654	11	13	5312	CC15
34168	1	506	1	1	1	1	1	5313	CC1
34169	151	789	215	34	175	180	169	5314
34170	5	431	1	4	4	6	3	5315
34171	3	3	1	1	4	4	709	5316	CC8
34172	19	23	15	2	655	20	15	5317
34173	3	1	61	8	1	1	1	5318	CC1
34174	638	1	14	15	11	19	3	5319
34175	19	23	15	2	19	20	710	5320
34176	639	4	1	4	12	121	10	5321	CC5
34177	5	4	1	403	4	6	3	5322
34178	3	790	19	2	20	26	39	5323
34179	1	4	1	413	12	121	10	5324	CC5
34180	3	1	1	414	1	1	1	5325	CC1
34181	3	791	1	8	1	1	1	5326	CC1
34182	1	4	1	4	359	1	10	5327	CC5
34183	22	1	14	23	12	589	31	5328
34184	1	1	1	1	1	1	711	5329	CC1
34185	6	5	16	415	7	14	34	5330
34188	3	786	1	8	1	1	708	5333
34189	636	786	322	8	652	1	1	5334
34190	3	786	1	8	653	1	1	5335
34191	3	35	723	2	20	26	717	5336
34204	3	786	720	8	1	1	1	5348
34205	3	786	1	8	1	1	719	5349
34206	3	797	1	8	1	1	1	5350	CC1
34207	3	786	728	8	1	1	720	5351
34209	3	131	1	8	1	1	1	5353	CC1
34213	644	35	718	2	20	26	39	5357
34214	3	785	19	2	651	26	39	5358
34215	643	1	1	9	1	1	1	5359	CC1
34218	625	1	710	23	12	4	31	5361
34219	3	798	729	8	1	595	721	5362
34220	3	786	1	418	659	1	1	5363
34221	3	786	638	419	660	1	723	5364
34238	645	5	6	2	7	14	5	5381
34239	6	799	6	2	7	14	5	5380
34249	2	2	2	2	6	596	2	5391	CC30
34261	3	794	12	2	13	13	716	5401
34262	3	16	12	2	656	13	15	5402
34263	3	16	724	2	13	13	15	5403
34264	3	796	727	8	658	1	1	5404
34265	3	786	1	8	1	1	1	5405	CC1
34266	3	16	12	2	13	13	15	5406
34282	3	35	19	2	645	26	39	5421
34298	151	14	215	34	175	180	169	5473
34301	10	14	733	6	10	3	2	5434	CC45
34302	4	1	4	428	5	5	4	5435
34303	3	1	1	8	1	1	729	5436	CC1
34304	649	2	2	2	6	3	2	5437	CC30
34305	2	2	2	2	666	3	2	5438	CC30
34306	3	1	1	429	1	1	1	5439	CC1
34307	10	14	734	6	10	3	2	5440	CC45
34308	10	14	8	6	667	3	2	5441	CC45
34309	650	13	1	1	12	11	13	5442	CC15
34310	151	8	215	34	175	180	169	5443
34311	651	13	1	1	12	11	13	5444	CC15
34312	12	4	280	4	12	1	3	5445	CC5
34313	13	13	1	1	12	601	13	5446	CC15
34314	1	4	1	8	632	4	3	5447
34315	22	1	14	23	37	4	31	5448
34316	2	2	2	393	6	3	2	5449	CC30
34317	10	14	8	6	10	3	730	5450	CC45
34318	1	4	1	1	330	1	3	5451	CC1
34319	2	2	2	2	6	600	2	5452	CC30
34320	4	1	735	1	5	5	4	5453
34321	1	1	736	1	12	1	1	5454	CC1
34322	18	18	6	59	13	15	731	5455
34323	2	2	2	2	6	3	732	5456	CC30
34324	19	23	737	2	19	20	15	5457
34325	19	23	738	48	19	20	15	5458
34326	652	13	1	1	12	11	13	5459	CC15
34327	19	23	739	2	19	20	15	5460
34328	7	6	1	5	668	8	6	5461	CC22
34329	6	5	16	2	7	602	34	5462
34330	3	804	1	8	1	1	1	5463	CC1
34331	653	23	15	2	19	20	15	5464
34332	638	1	14	15	670	19	3	5465
34333	1	1	740	177	12	1	1	5466	CC1
34334	2	807	2	2	6	3	2	5467	CC30
34335	1	4	1	4	671	1	10	5468	CC5
34342	7	6	1	5	8	610	6	5481	CC22
34350	5	4	319	4	4	6	3	5489
34353	12	3	421	1	4	4	3	5492	CC8
34354	4	1	4	1	5	5	753	5493
34385	1	4	334	4	12	1	10	5523	CC5
34386	19	23	15	48	19	615	15	5524
34387	2	3	750	1	4	4	3	5526	CC8
34388	19	23	748	2	19	20	15	5525
34389	2	3	1	1	4	4	757	5527	CC8
34390	669	23	15	2	19	20	15	5528
34391	1	4	1	437	12	1	10	5529	CC5
34392	1	4	1	4	682	1	10	5530	CC5
34393	1	4	749	4	119	1	10	5531	CC5
34394	19	823	15	2	19	20	15	5532
34395	19	23	15	48	681	20	15	5533
34397	19	23	15	438	19	20	15	5535
34398	670	1	14	23	12	4	31	5536
34399	1	1	1	439	1	1	1	5537	CC1
34400	5	824	1	4	4	6	3	5538
34401	3	35	19	440	20	26	39	5539
34402	5	4	1	4	4	616	3	5540
34403	671	23	15	2	19	20	15	5541
34595	3	131	1	8	1	1	1	5353	CC1
34604	19	23	15	2	233	170	15	5697
34605	12	3	666	1	94	349	3	5698
34606	3	841	1	1	44	57	3	5699	CC8
34607	3	841	1	1	161	99	3	5700	CC8
34608	3	3	1	455	233	99	3	5701	CC8
34611	19	23	15	2	695	20	15	5704
34612	680	1	4	1	5	5	4	5705
34613	1	4	1	4	12	632	10	5706	CC5
34614	681	4	118	4	4	6	3	5707
34615	2	4	1	1	4	4	3	5708	CC8
34616	22	1	14	23	707	4	31	5710
34617	689	23	15	2	19	20	785	5711
34618	689	23	15	2	19	20	785	5711
34619	690	4	1	4	4	6	3	5713
34620		3	1	1	1	1	10
34621	3	3	1	1	1	63	10	5714	CC8
34622	3	3	1	1	551	1	10	5715	CC8
34623	3	3	1	1	551	1	10	5715	CC8
34624	331	3	1	1	1	1	10	5717	CC1
34625	3	3	1	1	1	109	10	5718	CC8
34626	3	846	1	1	1	109	10	5719	CC97
34627	1	4	1	461	119	400	10	5720	CC5
34628	1	4	1	461	119	400	10	5720	CC5
34629	1	4	1	461	119	400	10	5720	CC5
34630	691	23	15	48	19	20	15	5723
34631	5	847	1	4	4	6	3	5724
34632	19	23	15	462	19	20	15	5725
34633	19	23	15	462	19	20	15	5725
34634	3	3	1	1	708	4	3	5727	CC8
34635	22	1	774	23	12	4	31	5728
34636	22	1	774	23	12	4	31	5728
34637	5	4	1	4	4	6	272	5730
34638	12	4	1	4	12	638	3	5731	CC5
34639	12	4	1	4	12	570	3	5732	CC5
34640	1	4	1	4	709	1	10	5733	CC5
34641	12	4	1	463	12	1	3	5734	CC5
34642	12	4	1	4	12	639	3	5735	CC5
34643	12	4	1	4	12	639	3	5735	CC5
34712	3	1	1	8	1	1	150	5796	CC1
34713	3	1	1	8	1	383	150	5797	CC97
34714	3	78	1	8	1	1	1	5798	CC1
34734	695	1	1	8	1	1	1	5808	CC1
34735	3	78	775	8	1	5	3	5809	CC97
34736	3	78	775	1	1	5	3	5810	CC97
34738	7	6	1	5	8	1	6	5812	CC22
34743	3	78	1	8	1	5	1	5817	CC97
34744	695	1	1	1	1	1	1	5818	CC1
34745	3	786	19	8	1	1	1	5819
34746	3	10	12	2	13	13	15	5820
34760	1	4	839	4	12	1	10	6324	CC5
34908	1	1	1	177	559	1	1	5960	CC1
35059	1	4	1	4	731	1	10	5985	CC5
35382	19	23	15	48	19	347	694	6129
35383	19	23	15	2	19	347	694	6130
35384	19	314	15	2	19	347	694	6131
35385	19	23	15	89	19	20	694	6132
35446	1	1	322	1	1	1	1	6173	CC1
35447	398	1	1	1	1	1	1	6174	CC1
35448	19	23	15	2	19	531	15	6175
35469	19	23	15	2	757	20	15	6190
35470	740	4	1	4	12	1	10	6191	CC5
35471	19	904	15	2	19	20	15	6192
35484	1	136	1	4		1	10
35485	22	1	14	23	12	345	31	6291
35486	1	136	605	4	12	1	10	6292	CC5
35487	19	23	827	2	19	20	15	6628
35488	565	4	1	4	12	1	10	6629	CC5
35489	19	23	828	2	19	20	15	6630
35490	19	915	15	2	19	20	15	6631
35491	19	23	829	2	19	20	15	6632
35492	19	23	15	2	764	20	15	6633
35493	19	23	830	2	19	20	15	6634
35494	3	35	19	2	765	26	39	6635
35495	12	3	1	1	4	707	3	6636	CC8
35496	1	916	1	4	12	1	10	6637	CC5
35497	19	23	15	2	19	708	15	6638
35553	22	1	14	23	12	4	849	6309
35554	4	168	833	8	1	10	8	6311
35555	3	440	1	8	1	1	1	6308	CC1
35568	1	136	1	4		1	10
35569	22	1	14	23	12	345	31	6291
35570	1	136	605	4	12	1	10	6292	CC5
35574	1	4	1	1	11	72	10	6262	CC5
35575	4	1	1	15	12	1	40	6263
35576	19	23	15	476	19	20	15	6264
35577	18	913	826	2	7	15	5	6265
35578	18	914	6	18	7	706	2	6266
35579	8	552	135	2	440	127	846	6267
35589	19	23	15	89	19	347	694	6276
35590	12	3	1	185	4	497	76	6277
35591	19	500	15	89	19	347	694	6278
35592	10	14	8	6	210	624	500	6279	CC45
35593	410	4	1	437	119	629	801	6280
35594	12	3	1	1	4	497	76	6281	CC8
35595	1	4	1	437	559	629	801	6282
35596	3	73	1	1	1	629	801	6283	CC97
35597	3	3	1	1	1	629	801	6284	CC8
35598	3	35	19	89	20	665	39	6285
35599	19	23	613	89	19	347	694	6286
35600	19	23	15	283	19	347	694	6287
35601	410	4	1	8	4	497	76	6288
35619	410	4	1	437	559	629	801	6305
35624	3	440	1	8	1	1	1	6308	CC1
35625	22	1	14	23	12	4	849	6309
35626	5	4	1	4	4	711	3	6310
35627	4	168	833	8	1	10	8	6311
35640	1	4	839	4	12	1	10	6324	CC5
35850	1	207	1	4	119	1	10	6466	CC5
35851	1	1	639	1	1	1	1	6468	CC1
35852	732	35	19	2	20	26	39	6469
35853	702	4	1	8	98	4	3	6470
35854	1	4	1	15	12	41	10	6471	CC5
35856	1	949	1	4	12	1	10	6472	CC5
35857	13	13	1	1	12	729	13	6473	CC15
35858	5	950	1	4	4	6	3	6474
35859	19	23	849	2	19	20	15	6476
35860	5	4	850	4	4	6	3	6477
36028	2	2	2	2	13	473	15	6526	CC30
36029	151	23	215	34	175	180	169	6529
36033	6	5	852	2	7	14	5	6543
36034	3	958	1	8	1	1	1	6544	CC1
36035	3	35	19	2	20	737	39	6545
36036	10	40	853	6	10	3	2	6546	CC45
36037	19	23	15	176	19	20	15	6547
36038	19	959	15	2	19	20	15	6548
36039	19	960	15	2	19	20	15	6549
36040	19	23	15	2	793	20	15	6550
36041	19	23	15	2	19	20	882	6551
36042	12	4	435	4	12	1	3	6552	CC5
36043	3	3	90	1	1	1	10	6553
36044	3	3	854	1	1	1	10	6554
36045	3	3	1	1	1	738	10	6555	CC8
36046	767	3	1	1	1	1	10	6556	CC1
36057	1	23	1	8	4	4	3	6567	CC8
36058	19	4	15	2	19	20	15	6568
36059	19	35	15	2	19	20	15	6569
36060	12	4	1	1	4	4	3	6570	CC8
36061	3	4	167	2	20	26	39	6571
36062	1	35	1	8	4	4	3	6572	CC8
36063	3	4	19	2	20	26	39	6573
36065	3	1	1	314	1	1	1	6575	CC1
36066	12	4	563	4	12	1	3	6576	CC5
36067	3	1	1	314	1	1	1	6575	CC1
36068	12	4	563	4	12	1	3	6576	CC5
36288	5	4	1	4	4	743	3	6646
36289	19	23	15	2	19	744	15	6647
36290	3	35	859	2	20	26	39	6648
36291	5	4	1	4	800	6	3	6649
36292	12	4	1	4	12	1	890	6650	CC5
36293	3	35	859	2	20	26	39	6648
36294	3	1	1	8	1	745	1	6651	CC1
36295	775	4	1	4	4	6	3	6652
36296	775	4	1	4	4	6	3	6652
36297	775	4	1	4	4	6	3	6652
36298	775	4	1	4	4	6	3	6652
36299	775	4	1	4	4	6	3	6652
36300	22	1	14	517	12	4	31	6653
36303	1	1	280	1	1	1	1	6654	CC1
36307	1	4	1	4	806	1	10	6655	CC5
36308	3	1	1	8	804	1	1	6656	CC1
36315	7	6	1	5	19	8	6	6663	CC22
36316	5	4	444	4	8	6	15	6664
36317	7	6	1	5	7	8	3	6665	CC22
36318	13	13	1	1	7	11	5	6666	CC15
36319	6	5	6	2	7	14	13	6667

## Sheet: S1-7 Globally prevalent STs-SP
S1-7: Globally prevalent STs-SP
ID	MSSP_MRSP	Continent	Host	Disease	Source	ack	cpn60	fdh	pta	purA	sar	tuf	ST (MLST)	clonal_complex (MLST)
41	MRSP	Europe	dog	healthy carrier		11	25	3	1	1	1	1	41
45	MRSP	Europe	dog	bone infection		3	2	2	1	2	1	2	45
55	MRSP	Asia	dog	pyodermia	skin	4	2	2	1	13	1	2	55
57	MRSP	Asia	other	environment		3	2	2	1	2	2	1	57
68	MRSP	North America	dog	pyodermia	skin	1	10	1	4	1	1	1	68
71	MRSP	Europe	dog	pyodermia	skin	3	9	1	2	1	2	1	71
76	MRSP	Asia	dog	otitis	ear swab	2	9	3	1	1	1	2	76
84	MRSP	North America	dog	(unspecified/other)		2	10	2	1	5	1	2	84
85	MRSP	Asia	dog	otitis	ear swab	3	2	2	1	1	2	2	85
93	MRSP	Europe	dog	otitis	ear swab	1	13	1	19	1	2	2	93
110	MRSP	Asia	human	healthy carrier	nasal swab	2	11	3	1	11	2	2	110
111	MRSP	Asia	dog	healthy carrier	skin	2	2	1	1	1	2	1	111
112	MRSP	Asia	dog	healthy carrier	nasal swab	2	2	2	1	1	2	1	112
113	MRSP	Asia	human	healthy carrier	nasal swab	3	9	2	1	2	1	2	113
114	MRSP	Asia	dog	healthy carrier	nasal swab	2	7	2	1	2	5	2	114
115	MRSP	Asia	human	healthy carrier		3	11	2	24	11	1	1	115
116	MRSP	Asia	dog	healthy carrier	nasal swab	3	7	2	1	2	2	2	116
121	MRSP	North America	dog	(unspecified/other)		2	9	3	1	1	2	1	121
169	MRSP	North America	dog	(unspecified/other)		2	9	1	2	1	1	1	169
178	MRSP	Asia	dog	healthy carrier		3	9	4	1	1	1	2	178
179	MRSP	Asia	cat	pyodermia	skin	3	2	2	1	2	2	2	179
180	MRSP	Asia	cat	otitis	ear swab	3	9	1	2	1	2	2	180
181	MRSP	Asia	dog	otitis	ear swab	3	11	2	24	20	1	1	181
183	MRSP	Asia	dog	healthy carrier	skin	1	45	2	1	13	1	1	183
185	MRSP	Asia	dog	(unspecified/other)	nasal swab	1	9	2	1	2	1	2	185
186	MRSP	Europe	cat	urinary tract	urine	3	9	1	2	1	2	1	71
193	MRSP	Europe	dog	pyodermia	skin	5	7	4	1	7	2	2	193
194	MRSP	Europe	dog	pyodermia	skin	7	47	2	22	7	2	2	194
195	MRSP	Europe	dog	wound after surgery		3	9	1	1	1	2	1	195
196	MRSP	Europe	cat	urinary tract	urine	7	8	1	1	11	1	1	196
203	MRSP	Europe	dog	otitis	ear swab	17	9	1	2	1	2	1	203
213	MRSP	Europe	dog	healthy carrier	nasal swab	7	8	1	1	2	1	1	213
234	MRSP	Europe	dog	(unspecified/other)		3	2	2	1	2	1	2	45
235	MRSP	Asia	dog	healthy carrier	nasal swab	3	2	2	1	2	1	2	45
236	MRSP	Asia	dog	(unspecified/other)	nasal swab	3	2	2	1	2	1	2	45
237	MRSP	North America	dog	(unspecified/other)		1	10	1	4	1	1	1	68
238	MRSP	Europe	dog	(unspecified/other)		3	9	1	2	1	2	1	71
239	MRSP	Europe	dog	(unspecified/other)		3	9	1	2	1	2	1	71
240	MRSP	Europe	dog	otitis	ear swab	3	9	1	2	1	2	1	71
241	MRSP	North America	dog	(unspecified/other)		3	9	1	2	1	2	1	71
242	MRSP	Europe	dog	healthy carrier	nasal swab	3	9	1	2	1	2	1	71
244	MRSP	Asia	human	healthy carrier	nasal swab	2	9	1	2	1	1	1	169
245	MRSP	Asia	human	healthy carrier	nasal swab	1	10	1	4	1	10	2	233
264	MRSP	Europe	dog	healthy carrier	mouth	2	7	4	8	5	2	1	252
270	MRSP	Europe	dog	otitis	ear swab	5	13	4	1	3	1	2	265
272	MRSP	Europe	dog	pyodermia	skin	2	7	4	11	6	2	2	260
273	MRSP	Europe	dog	bone infection	bone	5	7	4	1	11	2	2	261
275	MRSP	Europe	dog	wound	wound secretion	2	10	2	1	5	1	1	266
276	MRSP	Europe	dog	healthy carrier	nasal swab	5	13	1	1	3	2	2	267
277	MRSP	Europe	dog	(unspecified/other)	skin	1	8	2	4	11	2	2	268
278	MRSP	Europe	dog	pyodermia	skin	1	8	1	4	11	2	2	269
279	MRSP	Europe	dog	wound		5	9	1	2	3	2	1	270
280	MRSP	Europe	dog	otitis	ear swab	1	10	1	4	3	1	1	271
281	MRSP	Europe	dog	(unspecified/other)		3	9	1	2	3	2	1	272
282	MRSP	Europe	dog	pyodermia	skin	5	13	4	1	11	2	2	258
283	MRSP	Europe	dog	wound		5	13	1	1	11	2	2	273
284	MRSP	Europe	dog	pyodermia	skin	3	9	1	2	1	2	1	71
285	MRSP	Europe	dog	otitis	ear swab	5	13	4	1	11	1	2	277
286	MRSP	Asia	dog	healthy carrier	mouth	3	27	1	1	3	10	2	275
287	MRSP	Asia	dog	healthy carrier	mouth	1	8	2	4	5	1	2	276
288	MRSP	Europe	dog	pyodermia	skin	5	7	4	1	11	2	2	261
289	MRSP	Europe	dog	pyodermia	skin	2	7	4	11	6	2	2	260
290	MRSP	Europe	dog	otitis	ear swab	5	13	4	1	11	2	2	258
293	MRSP	Europe	dog	wound		3	9	1	2	1	2	1	71
295	MRSP	Europe	dog	pyodermia	skin	3	9	1	2	1	2	1	71
297	MRSP	Europe	dog	pyodermia	skin	5	13	4	1	11	1	2	277
298	MRSP	Europe	dog	pyodermia	skin	3	2	2	1	13	2	2	278
299	MRSP	Europe	dog	pyodermia	skin	5	7	4	1	1	1	2	279
300	MRSP	Europe	dog	pyodermia	skin	5	13	8	1	28	1	2	280
301	MRSP	Europe	human	sinusitis	nasal swab	3	9	1	2	1	2	1	71
302	MRSP	Europe	dog	fistula	other	3	9	1	2	1	2	1	71
303	MRSP	North America	dog	pyodermia	skin	1	10	1	4	1	1	1	68
304	MRSP	Asia	dog	healthy carrier	skin	3	11	2	24	20	1	1	181
305	MRSP	Asia	dog	healthy carrier	nasal swab	2	9	3	1	1	2	1	121
306	MRSP	Asia	dog	healthy carrier	ear swab	4	31	2	2	1	2	2	281
307	MRSP	Asia	dog	healthy carrier	nasal swab	3	2	2	1	2	1	2	45
308	MRSP	Asia	dog	healthy carrier	nasal swab	3	11	2	24	20	1	1	181
309	MRSP	Asia	dog	healthy carrier	nasal swab	3	11	2	24	20	1	1	181
310	MRSP	Asia	dog	healthy carrier	nasal swab	3	2	2	1	2	1	1	282
311	MRSP	Asia	dog	healthy carrier	nasal swab	4	31	2	2	1	2	2	281
312	MRSP	Asia	dog	healthy carrier	nasal swab	3	11	2	24	20	1	1	181
313	MRSP	Oceania	dog	(unspecified/other)	skin	1	24	10	4	1	2	2	283
314	MRSP	Europe	dog	pyodermia	skin	3	7	4	1	3	4	1	284
315	MRSP	Europe	dog	pyodermia	skin	1	7	2	8	7	1	1	285
316	MRSP	Europe	dog	otitis	ear swab	5	7	4	1	29	2	3	286
317	MRSP	Europe	dog	(unspecified/other)		4	13	1	1	3	2	1	287
318	MRSP	Europe	dog	pyodermia	skin	3	2	1	1	2	1	2	288
319	MRSP	Europe	dog	(unspecified/other)		3	9	1	2	6	2	1	289
320	MRSP	Europe	dog	healthy carrier	nasal swab	5	13	1	1	11	2	1	290
321	MRSP	Europe	dog	pyodermia	skin	5	13	3	4	1	5	1	291
323	MRSP	Europe	dog	pyodermia	skin	1	24	4	36	1	1	1	293
324	MRSP	Europe	dog	pyodermia	skin	2	3	2	4	11	1	2	294
325	MRSP	Europe	dog	pyodermia	skin	5	18	1	4	3	2	2	295
328	MRSP	Europe	dog	urinary tract	urine	1	10	2	1	5	5	2	298
331	MRSP	Europe	dog	otitis	ear swab	1	18	4	1	11	2	2	301
332	MRSP	Europe	dog	otitis	ear swab	1	24	4	22	7	2	1	302
333	MRSP	Europe	dog	pyodermia	skin	1	7	3	1	11	1	2	303
334	MRSP	Europe	dog	otitis	ear swab	1	9	3	4	11	2	1	304
335	MRSP	Europe	dog	pyodermia	skin	1	9	3	4	1	2	1	305
336	MRSP	Europe	dog	healthy carrier	rectal swab	5	13	4	2	11	2	2	306
337	MRSP	Europe	dog	pyodermia	skin	5	7	2	1	11	2	2	307
340	MRSP	Europe	dog	pyodermia	skin	5	2	2	1	1	2	2	310
341	MRSP	Europe	dog	pyodermia	skin	3	7	2	1	2	1	2	311
342	MRSP	Europe	dog	pyodermia	skin	1	13	4	1	11	2	2	312
343	MRSP	Europe	dog	pyodermia	skin	5	2	2	1	5	1	2	313
344	MRSP	Europe	dog	pyodermia	skin	1	24	1	1	11	2	2	314
345	MRSP	Europe	dog	pyodermia	skin	3	9	4	2	1	2	1	315
346	MRSP	Asia	human	healthy carrier	nasal swab	3	2	2	1	2	1	2	45
347	MRSP	Asia	human	healthy carrier	nasal swab	3	9	4	1	1	1	2	178
348	MRSP	Asia	human	healthy carrier	nasal swab	3	11	2	24	20	1	1	181
349	MRSP	Asia	human	healthy carrier	nasal swab	1	45	2	1	13	1	1	183
350	MRSP	Europe	human	(unspecified/other)	nasal swab	3	9	1	2	1	2	1	71
355	MRSP	Europe	cat	urinary tract	urine	3	9	1	2	1	2	1	71
356	MRSP	Europe	dog	bone infection	bone	3	9	1	2	1	2	1	71
358	MRSP	Europe	dog	wound	wound secretion	3	9	1	2	1	2	1	71
359	MRSP	Europe	dog	pyodermia	skin	3	9	1	2	1	2	1	71
360	MRSP	Europe	dog	bone infection	joint fluid	3	9	1	2	1	2	1	71
361	MRSP	Europe	dog	urinary tract	urine	5	7	4	1	7	2	2	193
362	MRSP	Europe	dog	pyodermia	skin	7	47	2	22	7	2	2	194
363	MRSP	Europe	dog	pyodermia	skin	5	13	4	1	11	2	2	258
364	MRSP	Europe	dog	bone infection	bone	1	24	4	36	1	1	1	293
365	MRSP	Europe	dog	wound	wound secretion	2	3	2	4	11	1	2	294
366	MRSP	Oceania	dog	otitis	ear swab	2	9	1	1	13	2	2	316
367	MRSP	Europe	dog	(unspecified/other)	skin	1	24	2	1	11	2	2	322
368	MRSP	Europe	horse	bone infection	bone	1	10	1	4	1	1	1	68
369	MRSP	Europe	dog	urinary tract	urine	1	10	1	4	1	1	1	68
370	MRSP	Europe	cat	urinary tract	urine	1	10	1	4	1	1	1	68
371	MRSP	Europe	dog	urinary tract	urine	1	10	1	4	1	1	1	68
372	MRSP	Asia	dog	pyodermia	mouth	7	10	1	1	13	1	2	323
373	MRSP	Asia	dog	wound	mouth	4	10	2	1	1	5	2	324
374	MRSP	Asia	dog	(unspecified/other)	mouth	3	2	2	1	14	2	1	325
377	MRSP	Europe	dog	(unspecified/other)	other	1	7	1	4	7	5	1	333
378	MRSP	Europe	dog	fistula	other	5	7	4	1	11	2	1	334
379	MRSP	Europe	dog	pyodermia	skin	5	7	4	1	11	2	1	334
380	MRSP	Europe	dog	otitis	ear swab	1	7	2	2	13	1	2	335
381	MRSP	Europe	dog	pyodermia	skin	5	18	2	1	11	2	2	336
382	MRSP	Europe	dog	wound	wound secretion	5	18	2	1	11	2	2	336
383	MRSP	Europe	dog	pyodermia	skin	1	21	4	1	11	1	2	337
384	MRSP	Europe	dog	pyodermia	skin	1	10	2	4	2	1	1	338
385	MRSP	Europe	dog	pyodermia	skin	5	9	2	1	5	1	2	339
386	MRSP	Europe	dog	pyodermia	skin	5	13	11	1	11	2	1	340
387	MRSP	Europe	dog	pyodermia	skin	7	2	4	1	1	1	1	341
388	MRSP	Europe	dog	wound after surgery	wound secretion	5	7	4	1	11	1	2	342
389	MRSP	Europe	dog	wound	skin	5	13	2	1	11	2	2	343
390	MRSP	Europe	dog	(unspecified/other)	other	5	18	4	1	11	1	2	346
391	MRSP	Europe	dog	wound	wound secretion	5	18	4	1	11	1	2	346
392	MRSP	Europe	dog	pyodermia	skin	2	13	4	1	3	2	2	344
393	MRSP	Europe	dog	wound	skin	5	20	4	1	3	2	2	345
394	MRSP	Europe	dog	wound	wound secretion	1	8	3	4	3	2	1	347
395	MRSP	Europe	dog	otitis	ear swab	1	18	2	1	13	1	2	348
396	MRSP	Europe	dog	pyodermia	skin	5	13	4	1	11	2	11	349
397	MRSP	Europe	dog	wound	wound secretion	5	13	11	1	11	2	2	350
398	MRSP	Europe	dog	pyodermia	skin	5	13	4	1	11	2	12	351
399	MRSP	Europe	dog	pyodermia	other	1	13	3	1	1	2	1	352
400	MRSP	Europe	dog	fistula	skin	5	20	1	1	11	1	2	353
403	MRSP	South America	dog	pyodermia	skin	5	57	4	1	32	1	2	355
405	MRSP	Asia	dog	healthy carrier	mouth	2	9	1	2	13	1	1	354
408	MRSP	South America	dog	pyodermia	skin	8	24	2	1	7	1	2	330
409	MRSP	Europe	dog	(unspecified/other)	skin	1	58	2	1	19	12	2	357
410	MRSP	Europe	dog	(unspecified/other)	skin	3	9	1	2	1	13	1	358
411	MRSP	Europe	dog	(unspecified/other)	skin	1	2	2	22	1	1	1	359
412	MRSP	Europe	dog	(unspecified/other)	ear swab	3	9	1	2	1	2	1	71
416	MRSP	Asia	dog	healthy carrier	nasal swab	3	2	4	1	1	5	1	361
417	MRSP	Asia	human	healthy carrier	nasal swab	4	10	4	1	1	5	1	362
418	MRSP	Asia	dog	healthy carrier	nasal swab	1	7	4	1	11	1	1	363
419	MRSP	Asia	dog	healthy carrier	nasal swab	8	11	2	1	1	2	1	364
420	MRSP	Asia	dog	healthy carrier	nasal swab	2	31	2	1	1	1	1	365
421	MRSP	Asia	dog	healthy carrier	nasal swab	1	7	4	1	11	2	1	366
422	MRSP	Asia	human	healthy carrier	nasal swab	2	9	3	1	23	2	1	367
423	MRSP	Asia	dog	healthy carrier	nasal swab	7	10	2	1	19	1	2	368
424	MRSP	Asia	dog	healthy carrier	nasal swab	1	7	4	1	1	1	1	370
425	MRSP	Asia	dog	healthy carrier	nasal swab	1	7	2	1	1	1	1	371
426	MRSP	Asia	dog	healthy carrier	nasal swab	1	10	1	1	7	5	1	372
427	MRSP	Asia	dog	healthy carrier	nasal swab	2	9	3	1	23	2	1	367
428	MRSP	Asia	dog	healthy carrier	nasal swab	2	2	2	8	14	1	1	373
434	MRSP	Asia	dog	healthy carrier	nasal swab	1	2	2	1	13	1	2	379
437	MRSP	Europe	dog	(unspecified/other)	skin	3	59	1	2	1	2	1	382
438	MRSP	Europe	dog	(unspecified/other)	skin	5	8	4	1	11	2	2	383
439	MRSP	Europe	dog	(unspecified/other)	skin	1	13	4	19	34	1	2	384
443	MRSP	Europe	dog	(unspecified/other)	skin	5	60	2	1	5	2	2	388
444	MRSP	Europe	dog	(unspecified/other)	skin	5	13	4	1	11	14	2	389
456	MRSP	Europe	dog	pyodermia	skin	5	2	4	4	1	1	2	400
457	MRSP	Europe	dog	(unspecified/other)	other	1	7	4	1	11	2	2	369
458	MRSP	Europe	dog	otitis	ear swab	5	13	4	1	11	2	2	258
460	MRSP	Europe	dog	healthy carrier	other	3	2	2	1	40	1	2	402
461	MRSP	Europe	dog	healthy carrier	other	11	13	3	1	1	1	1	403
462	MRSP	Europe	dog	pyodermia	wound secretion	1	10	4	1	1	17	2	404
463	MRSP	Europe	dog	pyodermia	skin	4	13	4	1	11	2	2	405
464	MRSP	Europe	dog	(unspecified/other)	skin	1	2	2	2	11	2	1	406
465	MRSP	Europe	dog	(unspecified/other)	skin	1	3	2	23	8	1	2	407
466	MRSP	Europe	dog	(unspecified/other)	skin	3	2	1	2	1	2	1	408
467	MRSP	Europe	dog	(unspecified/other)	skin	3	2	2	1	20	1	1	409
468	MRSP	Europe	dog	(unspecified/other)	skin	3	6	1	2	1	2	1	410
469	MRSP	Europe	dog	(unspecified/other)	skin	3	8	1	2	1	2	1	411
470	MRSP	Europe	dog	otitis	ear swab	3	8	2	4	1	1	1	412
471	MRSP	Europe	dog	(unspecified/other)	skin	5	2	4	1	11	2	2	413
472	MRSP	Europe	dog	(unspecified/other)	skin	5	7	1	1	11	2	2	414
473	MRSP	Europe	dog	(unspecified/other)	skin	5	7	4	1	11	1	1	415
474	MRSP	Europe	dog	(unspecified/other)	skin	5	7	4	4	11	2	2	416
475	MRSP	Europe	dog	otitis	ear swab	5	13	4	1	3	2	1	417
476	MRSP	Europe	dog	pyodermia	skin	5	18	3	1	1	1	1	418
477	MRSP	Europe	dog	(unspecified/other)	skin	5	18	4	1	11	2	2	419
478	MRSP	Europe	dog	(unspecified/other)	skin	7	10	2	1	11	1	2	420
479	MRSP	Europe	dog	(unspecified/other)	skin	19	50	11	1	11	1	2	421
480	MRSP	Asia	dog	(unspecified/other)	skin	3	2	2	1	1	1	2	422
481	MRSP	Asia	dog	(unspecified/other)	skin	4	11	2	2	1	2	1	423
484	MRSP	Europe	dog	pyodermia	skin	5	7	13	4	7	1	1	426
485	MRSP	Europe	dog	otitis	ear swab	3	7	4	1	20	18	1	427
486	MRSP	Europe	dog	urinary tract	urine	5	11	2	2	41	2	2	428
487	MRSP	Asia	dog	(unspecified/other)	ear swab	1	7	4	1	13	1	1	429
488	MRSP	Europe	dog	pyodermia	skin	2	2	2	1	1	2	1	112
489	MRSP	North America	dog	otitis	ear swab	5	7	4	1	11	2	2	261
490	MRSP	Asia	dog	(unspecified/other)	ear swab	2	9	3	1	1	2	1	121
491	MRSP	Europe	dog	wound	skin	5	13	4	1	11	1	1	430
492	MRSP	Europe	dog	(unspecified/other)	skin	7	7	1	1	1	1	1	431
493	MRSP	Europe	dog	(unspecified/other)	skin	5	7	1	1	11	2	2	414
494	MRSP	Asia	cat	urinary tract	urine	2	2	2	1	1	2	2	432
495	MRSP	Asia	cat	urinary tract	urine	2	11	2	1	1	1	1	433
496	MRSP	Asia	cat	otitis	ear swab	3	7	2	1	11	1	2	434
524	MRSP	Europe	dog	wound after surgery	wound secretion	7	8	4	1	1	1	1	461
540	MRSP	Europe	dog	pyodermia	skin	1	13	4	36	11	2	1	477
561	MRSP	Oceania	dog	pyodermia	other	2	9	4	1	1	2	1	496
562	MRSP	Oceania	dog	otitis	ear swab	1	11	2	1	1	1	1	497
563	MRSP	Oceania	dog	otitis	ear swab	1	13	1	1	11	2	2	498
564	MRSP	Oceania	cat	urinary tract	urine	1	11	2	1	1	1	1	497
565	MRSP	Oceania	dog	pyodermia	skin	5	7	2	1	7	2	1	499
566	MRSP	Oceania	dog	otitis	ear swab	8	43	1	1	7	1	2	500
567	MRSP	Oceania	dog	wound	wound secretion	8	43	2	1	7	1	2	501
570	MRSP	Europe	dog	healthy carrier	nasal swab	1	10	2	1	5	5	2	298
584	MRSP	North America	dog	otitis	ear swab	2	10	2	1	5	1	2	84
595	MRSP	Europe	cat	urinary tract	urine	1	24	2	1	1	2	1	525
606	MRSP	Oceania	dog	(unspecified/other)	joint fluid	3	9	1	1	1	1	1	537
608	MRSP	Oceania	dog	(unspecified/other)	other	5	13	8	2	1	1	2	539
613	MRSP	Oceania	dog	(unspecified/other)	joint fluid	8	24	2	1	1	2	2	544
614	MRSP	Oceania	cat	(unspecified/other)	ear swab	1	7	2	1	13	1	2	545
616	MRSP	Oceania	dog	(unspecified/other)	other	5	19	4	1	1	4	2	547
617	MRSP	Oceania	dog	(unspecified/other)	wound secretion	1	24	2	1	1	2	1	525
618	MRSP	Oceania	dog	(unspecified/other)	skin	3	9	1	2	1	2	1	71
619	MRSP	Europe	dog	(unspecified/other)	other	1	13	4	1	11	1	2	548
620	MRSP	Europe	dog	(unspecified/other)	other	11	21	1	1	1	1	1	549
621	MRSP	Europe	dog	(unspecified/other)	ear swab	4	13	4	23	11	2	2	550
622	MRSP	Europe	dog	(unspecified/other)	ear swab	5	9	2	1	1	1	1	551
623	MRSP	Europe	dog	wound	wound secretion	5	13	4	1	46	2	2	552
624	MRSP	Europe	dog	(unspecified/other)	ear swab	3	9	1	2	1	2	1	71
625	MRSP	Europe	dog	(unspecified/other)	other	5	13	4	1	11	2	2	258
633	MRSP	Europe	dog	pyodermia	skin	5	13	1	4	3	2	1	560
634	MRSP	Europe	dog	pyodermia	skin	5	13	3	4	1	1	1	561
635	MRSP	Europe	dog	wound after surgery	wound secretion	1	7	2	1	11	2	2	562
636	MRSP	Asia	dog	pyodermia	skin	2	2	2	4	1	1	2	563
637	MRSP	Asia	dog	pyodermia	skin	10	2	4	20	25	2	1	564
638	MRSP	Asia	dog	pyodermia	skin	1	7	4	1	1	1	2	565
639	MRSP	Asia	dog	pyodermia	skin	2	9	1	1	1	1	2	566
640	MRSP	Asia	dog	pyodermia	skin	2	2	1	1	1	1	2	568
641	MRSP	Asia	dog	pyodermia	skin	4	37	15	46	1	2	2	567
642	MRSP	Europe	dog	sinusitis	other	1	9	1	1	1	1	1	569
643	MRSP	Asia	dog	pyodermia	skin	7	7	4	1	13	1	2	570
644	MRSP	Asia	dog	pyodermia	skin	1	2	2	20	7	1	1	571
645	MRSP	Asia	dog	pyodermia	skin	5	9	4	1	11	1	2	572
646	MRSP	Asia	dog	pyodermia	skin	2	2	1	1	1	1	2	568
647	MRSP	Asia	dog	pyodermia	skin	2	2	2	1	1	1	1	573
648	MRSP	Asia	dog	pyodermia	skin	2	11	3	1	1	1	1	574
649	MRSP	Asia	dog	pyodermia	skin	2	10	1	1	1	1	1	575
650	MRSP	Asia	dog	pyodermia	skin	1	7	4	1	1	1	2	565
651	MRSP	Asia	dog	pyodermia	skin	7	18	2	1	13	1	1	576
652	MRSP	Asia	dog	pyodermia	skin	5	9	3	1	23	2	2	577
653	MRSP	Asia	dog	pyodermia	skin	2	9	2	1	1	1	2	578
654	MRSP	Asia	dog	pyodermia	skin	1	10	4	1	1	1	2	579
655	MRSP	Asia	dog	pyodermia	skin	1	7	4	1	1	1	2	565
656	MRSP	Asia	dog	pyodermia	skin	2	2	1	1	13	1	2	584
657	MRSP	Asia	dog	pyodermia	skin	1	7	4	1	1	1	2	565
658	MRSP	Asia	dog	pyodermia	skin	16	7	2	2	1	1	1	580
659	MRSP	Asia	dog	pyodermia	skin	16	7	2	2	1	1	1	580
660	MRSP	Asia	dog	pyodermia	skin	5	10	4	1	13	1	1	581
661	MRSP	Asia	dog	pyodermia	skin	5	55	16	1	11	2	1	582
662	MRSP	Asia	dog	pyodermia	skin	7	7	4	1	13	2	2	583
663	MRSP	Asia	dog	pyodermia	skin	2	31	2	1	1	2	1	585
664	MRSP	Asia	dog	pyodermia	skin	1	9	3	1	23	3	2	586
665	MRSP	Asia	dog	pyodermia	skin	5	10	4	1	11	5	1	587
666	MRSP	Asia	dog	pyodermia	skin	2	2	1	1	1	2	2	588
667	MRSP	Asia	dog	pyodermia	skin	1	11	2	4	11	1	1	589
699	MRSP	Europe	dog	pyodermia	skin	10	21	1	22	8	1	2	621
700	MRSP	Europe	dog	healthy carrier	other	5	13	4	1	23	1	2	622
701	MRSP	Europe	dog	healthy carrier	other	6	7	2	1	11	2	2	623
702	MRSP	Europe	dog	healthy carrier	other	1	10	2	4	1	1	2	624
703	MRSP	Europe	dog	wound after surgery	skin	1	8	2	1	11	1	2	625
704	MRSP	Europe	other	pyodermia	skin	1	3	1	1	1	2	1	626
705	MRSP	Europe	dog	pyodermia	skin	5	2	2	1	1	1	2	627
706	MRSP	Europe	dog	healthy carrier	other	1	13	4	1	1	1	1	628
707	MRSP	Europe	dog	pyodermia	skin	1	60	2	1	5	2	2	629
708	MRSP	Europe	dog	pyodermia		5	7	2	1	11	1	2	630
709	MRSP	Europe	dog	healthy carrier	other	1	9	4	1	1	1	1	631
710	MRSP	Europe	dog	healthy carrier	other	1	18	3	4	11	2	1	632
711	MRSP	Europe	dog	urinary tract	urine	5	18	1	4	1	1	1	633
712	MRSP	Europe	other	pyodermia	skin	4	8	2	1	11	1	1	634
713	MRSP	Europe	dog	wound after surgery	skin	2	13	4	1	7	1	1	635
714	MRSP	Europe	dog	respiratory tract	nasal swab	11	18	3	2	1	1	1	636
715	MRSP	Europe	dog	pyodermia	skin	10	21	1	22	3	1	2	637
716	MRSP	Europe	dog	healthy carrier	other	5	13	4	4	11	2	1	638
717	MRSP	Europe	other	wound	skin	5	68	1	1	11	2	2	639
718	MRSP	Europe	dog	healthy carrier	other	1	18	4	49	11	2	2	640
719	MRSP	Europe	dog	healthy carrier	other	5	13	1	1	49	2	1	641
720	MRSP	Europe	dog	pyodermia	skin	1	9	4	1	1	1	2	642
726	MRSP	Europe	dog	healthy carrier		5	13	4	1	11	1	2	277
727	MRSP	North America	dog	pyodermia	skin	17	2	2	44	46	1	2	644
728	MRSP	North America	dog	pyodermia	skin	2	10	2	44	18	1	2	645
729	MRSP	North America	dog	pyodermia	skin	2	9	4	2	1	2	1	646
730	MRSP	Europe	dog	(unspecified/other)	other	2	9	2	1	1	2	1	647
731	MRSP	Europe	dog	otitis	ear swab	1	36	2	1	1	1	1	648
732	MRSP	Europe	dog	pyodermia	skin	3	3	5	4	11	1	2	649
733	MRSP	Europe	dog	otitis	ear swab	5	2	1	1	19	1	1	650
734	MRSP	Europe	dog	pyodermia	skin	5	19	2	4	7	1	2	651
735	MRSP	Europe	dog	synovitis	nasal swab	5	7	4	1	1	1	1	652
736	MRSP	Europe	dog	pyodermia	skin	5	9	2	1	5	10	2	653
737	MRSP	Europe	dog	wound	wound secretion	5	10	4	1	1	1	2	654
738	MRSP	Europe	dog	otitis	ear swab	5	25	2	1	1	1	1	655
739	MRSP	Europe	dog	otitis	ear swab	1	3	8	1	7	2	2	656
740	MRSP	Europe	dog	respiratory tract	mouth	5	13	4	1	10	1	2	657
741	MRSP	Europe	dog	pyodermia	skin	5	13	4	1	3	2	2	658
742	MRSP	Europe	dog	pyodermia	skin	3	2	2	1	20	1	2	659
743	MRSP	Europe	dog	pyodermia	skin	5	13	8	4	8	1	2	660
744	MRSP	Europe	dog	pyodermia	skin	5	2	2	22	1	5	1	661
745	MRSP	Europe	dog	pyodermia	skin	1	2	3	1	13	2	1	662
746	MRSP	Europe	dog	pyodermia	skin	1	18	2	1	11	10	1	663
747	MRSP	Europe	dog	otitis	ear swab	5	21	2	32	11	1	2	664
751	MRSP	Europe	dog	(unspecified/other)	other	1	24	1	1	1	1	1	667
753	MRSP	North America	dog	pyodermia	skin	16	13	8	48	11	1	2	669
754	MRSP	North America	dog	pyodermia	skin	12	13	2	1	11	2	2	670
755	MRSP	Europe	dog	otitis	ear swab	4	70	3	46	11	2	13	671
756	MRSP	Europe	dog	pyodermia	skin	1	71	2	1	1	1	1	672
758	MRSP	Asia	dog	pyodermia	skin	3	9	2	2	11	1	2	674
759	MRSP	Asia	dog	pyodermia	skin	11	9	2	20	13	4	2	675
760	MRSP	Asia	dog	pyodermia	skin	5	7	2	1	1	1	2	676
761	MRSP	Asia	dog	pyodermia	skin	1	7	1	1	1	1	1	677
762	MRSP	Europe	dog	wound	wound secretion	3	9	1	2	50	2	1	680
764	MRSP	Asia	dog	pyodermia	skin	7	9	3	1	1	2	1	678
765	MRSP	Asia	dog	otitis	ear swab	2	10	1	1	11	1	2	679
766	MRSP	Europe	dog	otitis	ear swab	3	9	1	2	1	2	1	71
767	MRSP	Europe	dog	wound	wound secretion	5	9	2	1	1	1	1	551
770	MRSP	Europe	dog	septicaemia	other	5	13	4	1	11	2	2	258
771	MRSP	North America	dog	urinary tract	urine	3	9	1	2	22	2	1	684
776	MRSP	Europe	dog	healthy carrier	other	4	9	1	1	1	2	1	688
777	MRSP	Europe	dog	pyodermia	skin	1	8	1	4	10	1	1	689
778	MRSP	Europe	dog	pyodermia	skin	5	13	4	1	1	1	2	690
779	MRSP	Europe	dog	otitis	ear swab	1	18	2	50	7	1	1	691
780	MRSP	Europe	dog	wound	wound secretion	2	9	1	1	13	1	2	692
781	MRSP	Europe	dog	(unspecified/other)	other	4	13	4	1	1	1	2	693
782	MRSP	Europe	dog	otitis	ear swab	2	2	4	1	16	3	1	694
783	MRSP	Europe	dog	(unspecified/other)	other	24	9	3	1	1	2	1	695
784	MRSP	Europe	dog	otitis	ear swab	25	2	2	1	2	1	1	696
785	MRSP	Europe	dog	pyodermia	skin	5	2	2	1	11	2	2	697
786	MRSP	Europe	dog	otitis	ear swab	3	57	2	1	2	1	2	698
787	MRSP	Europe	dog	otitis	ear swab	26	9	4	1	1	23	2	699
788	MRSP	Europe	dog	otitis	ear swab	4	13	2	23	3	1	1	700
789	MRSP	Europe	dog	pyodermia	skin	2	13	2	1	3	1	2	701
790	MRSP	Europe	dog	pyodermia	skin	16	9	4	4	2	1	2	702
794	MRSP	Europe	dog	otitis	ear swab	5	9	2	1	1	1	1	551
795	MRSP	Asia	dog	otitis	ear swab	2	13	3	1	1	23	1	706
796	MRSP	Asia	dog	pyodermia	skin	1	24	2	1	1	1	1	707
797	MRSP	Asia	dog	pyodermia	skin	2	8	1	1	23	2	2	708
798	MRSP	Asia	dog	pyodermia	skin	3	9	3	1	1	1	1	709
799	MRSP	Asia	dog	pyodermia	skin	2	1	1	1	1	23	2	710
800	MRSP	Europe	dog	(unspecified/other)	other	5	9	2	1	51	1	1	711
801	MRSP	Europe	cat	septicaemia	other	3	9	1	2	1	2	1	71
802	MRSP	Asia	dog	pyodermia	skin	2	9	2	1	1	23	2	712
803	MRSP	Asia	dog	pyodermia	skin	1	9	1	1	1	1	2	713
804	MRSP	Asia	dog	(unspecified/other)	other	1	9	1	1	11	2	1	714
805	MRSP	Asia	dog	wound after surgery	wound secretion	1	10	4	1	1	2	2	715
806	MRSP	Asia	dog	pyodermia	skin	5	10	2	1	13	1	1	716
807	MRSP	Asia	cat	sinusitis	nasal swab	1	2	4	1	1	1	2	717
811	MRSP	Europe	dog	healthy carrier	mouth	1	10	2	1	11	5	2	722
812	MRSP	Europe	dog	healthy carrier	other	1	10	2	1	11	5	2	722
813	MRSP	Europe	dog	healthy carrier	other	1	10	2	1	11	5	2	722
814	MRSP	Europe	dog	healthy carrier	other	1	10	2	1	11	5	2	722
818	MRSP	Europe	dog	otitis	ear swab	5	47	1	4	3	1	2	726
819	MRSP	Europe	dog	(unspecified/other)	other	5	13	4	1	11	2	2	258
820	MRSP	Europe	dog	(unspecified/other)	ear swab	3	9	1	2	1	2	1	71
821	MRSP	Europe	other	(unspecified/other)	other	5	13	2	1	11	1	2	727
822	MRSP	Europe	dog	wound	wound secretion	1	13	1	1	1	5	2	728
823	MRSP		dog	(unspecified/other)	skin	7	7	2	8	16	1	1	729
824	MRSP	Europe	dog	wound after surgery	wound secretion	10	21	17	22	8	1	2	730
825	MRSP	Europe	dog	(unspecified/other)	other	6	73	1	1	11	1	1	731
826	MRSP	Europe	dog	(unspecified/other)	wound secretion	5	9	2	1	1	1	1	551
827	MRSP	Europe	dog	wound	other	5	47	1	1	3	2	1	732
828	MRSP	Asia	dog	wound	skin	7	9	2	1	5	5	1	733
836	MRSP	Asia	dog	(unspecified/other)	skin	1	7	4	1	13	1	1	429
837	MRSP	Asia	dog	(unspecified/other)	ear swab	3	2	2	1	2	1	2	45
838	MRSP	Asia	dog	(unspecified/other)	skin	3	2	2	1	2	1	2	45
839	MRSP	Asia	dog	(unspecified/other)	wound secretion	3	2	2	1	2	1	1	282
840	MRSP	Asia	dog	(unspecified/other)	skin	3	2	2	1	2	1	1	282
841	MRSP	Asia	dog	(unspecified/other)	skin	2	9	3	1	1	2	1	121
842	MRSP	Europe	dog	(unspecified/other)	other	1	2	4	4	1	1	1	741
843	MRSP	Europe	dog	(unspecified/other)	other	5	18	4	4	1	1	1	742
844	MRSP	Europe	dog	(unspecified/other)	other	4	8	1	4	13	2	2	743
845	MRSP	Europe	dog	(unspecified/other)	other	5	13	4	1	1	2	2	744
846	MRSP	Europe	dog	urinary tract	urine	2	10	2	1	5	3	2	745
848	MRSP	Europe	dog	pyodermia	skin	6	43	1	2	11	5	2	747
850	MRSP	Europe	dog	otitis	ear swab	3	74	1	2	1	2	1	748
851	MRSP	Oceania	dog	healthy carrier	nasal swab	1	2	2	1	13	2	2	749
852	MRSP	Oceania	dog	wound after surgery		9	75	4	1	1	2	5	750
853	MRSP	Oceania	dog	healthy carrier	throat swab	1	75	4	1	1	2	5	751
854	MRSP	Oceania	dog	otitis	ear swab	3	2	2	1	2	1	2	45
855	MRSP	Oceania	dog	pyodermia		2	10	2	1	5	1	2	84
856	MRSP	Oceania	dog	wound after surgery		5	13	4	1	11	2	2	258
857	MRSP	Oceania	dog	respiratory tract		3	9	2	1	1	1	1	25
858	MRSP	Oceania	dog	wound after surgery		2	7	2	11	5	2	2	64
859	MRSP	North America	dog	pyodermia	skin	1	9	2	4	8	1	1	752
869	MRSP	North America	dog	pyodermia	skin	4	13	6	1	11	2	5	762
879	MRSP	Europe	dog	(unspecified/other)	other	1	2	2	1	53	1	1	772
894	MRSP	Asia	dog	(unspecified/other)	skin	3	11	3	1	11	2	1	787
895	MRSP	Asia	dog	(unspecified/other)	ear swab	2	2	2	1	1	1	2	788
896	MRSP	Asia	dog	(unspecified/other)	skin	4	2	4	1	1	5	1	789
897	MRSP	Asia	dog	(unspecified/other)	ear swab	21	10	4	1	1	5	1	790
898	MRSP	Asia	dog	(unspecified/other)	skin	2	10	4	1	1	5	1	791
899	MRSP	Asia	dog	(unspecified/other)	skin	2	31	3	1	1	2	1	792
900	MRSP	Asia	dog	(unspecified/other)	rectal swab	2	2	3	1	1	2	2	793
901	MRSP	Asia	dog	pyodermia	skin	2	9	1	1	1	23	2	794
902	MRSP	Asia	dog	pyodermia	skin	2	31	4	1	1	2	1	795
912	MRSP	North America	dog	wound after surgery		1	8	2	1	11	4	2	805
914	MRSP	North America	dog	urinary tract		1	9	3	1	5	1	1	807
915	MRSP	North America	dog	urinary tract		1	9	4	2	11	5	2	808
932	MRSP	North America	dog	pyodermia		2	11	2	11	5	2	2	825
970	MRSP	North America	dog	pyodermia		4	21	2	1	11	1	2	862
975	MRSP	North America	dog	pyodermia		5	10	1	4	1	1	1	867
977	MRSP	North America	dog	bone infection		5	13	4	1	11	2	1	869
980	MRSP	North America	dog	pyodermia		6	2	3	1	2	1	2	872
982	MRSP	North America	dog	wound after surgery		6	7	2	4	14	1	2	874
999	MRSP	North America	dog	wound after surgery		28	10	1	4	1	1	1	891
1017	MRSP	North America	dog	pyodermia		2	13	2	55	5	5	2	909
1022	MRSP	North America	dog	wound after surgery		2	80	2	1	56	1	1	914
1024	MRSP	North America	dog	pyodermia		29	3	2	1	11	1	1	916
1025	MRSP	North America	dog	pyodermia		33	11	2	11	5	1	2	917
1026	MRSP	North America	dog	pyodermia		26	11	2	11	5	1	2	918
1027	MRSP	South America	dog	pyodermia	skin	5	9	2	1	5	1	2	339
1028	MRSP	South America	dog	(unspecified/other)		3	3	5	4	11	1	2	649
1029	MRSP	South America	dog	pyodermia	skin	7	8	1	1	1	1	1	919
1030	MRSP	South America	dog	otitis	ear swab	7	8	1	1	1	2	1	920
1031	MRSP	South America	dog	healthy carrier	other	1	3	4	1	1	3	1	921
1032	MRSP	South America	dog	otitis	ear swab	7	8	1	1	1	1	2	922
1034	MRSP	North America	dog	bone infection	wound secretion	1	11	4	1	20	1	1	924
1037	MRSP	North America	dog	urinary tract	urine	36	7	2	23	11	5	2	927
1038	MRSP	North America	dog	wound	wound secretion	3	7	2	1	11	2	1	928
1040	MRSP	North America	dog	wound after surgery	wound secretion	2	81	3	1	1	2	1	930
1043	MRSP	Europe	dog	(unspecified/other)	other	37	2	1	1	1	1	1	933
1044	MRSP	Europe	dog	(unspecified/other)	other	1	13	1	56	3	1	2	934
1045	MRSP	Europe	dog	(unspecified/other)	other	1	7	3	1	16	5	1	935
1046	MRSP	Europe	dog	(unspecified/other)	other	1	10	2	1	1	5	2	936
1047	MRSP	Europe	dog	(unspecified/other)	other	5	9	4	1	1	1	2	937
1048	MRSP	Europe	dog	(unspecified/other)	other	5	7	8	1	11	2	2	938
1049	MRSP	Europe	dog	(unspecified/other)	other	1	2	2	1	5	2	1	939
1115	MRSP	South America	dog	pyodermia	skin	1	2	4	1	16	3	2	995
1116	MRSP	South America	dog	otitis	ear swab	1	57	4	32	7	1	2	996
1117	MRSP	South America	dog	otitis	ear swab	5	24	4	32	7	1	1	997
1118	MRSP	South America	dog	otitis	ear swab	1	24	2	1	5	1	2	998
1119	MRSP	South America	dog	pyodermia	skin	7	8	4	1	11	1	1	999
1120	MRSP	South America	dog	otitis	ear swab	1	7	11	1	5	1	2	1000
1121	MRSP	South America	dog	pyodermia	skin	1	13	2	32	13	1	2	1001
1122	MRSP	South America	dog	otitis	ear swab	5	24	2	1	7	1	1	1002
1123	MRSP	South America	dog	pyodermia	skin	1	24	1	1	5	1	2	1003
1124	MRSP	South America	cat	otitis	ear swab	5	8	4	1	5	1	2	1004
1125	MRSP	South America	dog	otitis	ear swab	5	24	1	1	7	1	2	1005
1126	MRSP	South America	dog	pyodermia	skin	1	7	4	32	7	1	2	1006
1127	MRSP	South America	dog	otitis	ear swab	16	9	4	32	7	1	1	1007
1128	MRSP	South America	dog	pyodermia	skin	4	11	2	1	32	1	1	1008
1129	MRSP	South America	dog	(unspecified/other)	other	7	11	2	1	3	1	1	1009
1130	MRSP	South America	dog	pyodermia	skin	3	8	4	4	2	1	1	1010
1131	MRSP	South America	dog	(unspecified/other)	nasal swab	1	7	11	1	5	1	2	1000
1132	MRSP	South America	dog	pyodermia	skin	5	8	4	32	7	1	2	1011
1133	MRSP	South America	dog	bone infection	bone	8	24	1	32	7	6	2	1012
1134	MRSP	South America	dog	pyodermia	skin	16	24	1	1	5	1	2	1013
1135	MRSP	South America	dog	pyodermia	skin	1	7	4	32	7	1	2	1006
1136	MRSP	South America	dog	pyodermia	skin	1	24	1	1	32	1	2	1014
1137	MRSP	South America	dog	(unspecified/other)	rectal swab	21	25	4	1	7	1	2	1015
1138	MRSP	South America	dog	pyodermia	skin	5	9	2	1	7	1	2	1016
1139	MRSP	South America	dog	otitis	ear swab	5	8	4	1	32	1	2	1017
1140	MRSP	South America	dog	pyodermia	skin	4	8	2	1	33	1	1	1018
1141	MRSP	South America	dog	pyodermia	skin	1	9	2	32	11	1	2	1019
1142	MRSP	South America	dog	urinary tract	urine	5	24	1	1	7	1	1	1020
1143	MRSP	South America	dog	(unspecified/other)	other	5	24	2	1	7	1	1	1002
1144	MRSP	South America	other	respiratory tract	other	5	24	2	1	7	1	1	1002
1145	MRSP	South America	dog	urinary tract	urine	5	24	2	1	7	1	1	1002
1146	MRSP	South America	dog	otitis	ear swab	1	57	2	32	7	1	1	1021
1147	MRSP	South America	cat	urinary tract	urine	3	7	2	1	5	1	2	226
1153	MRSP	Europe	dog	pyodermia	skin	1	2	2	4	11	2	1	1026
1154	MRSP	Europe	dog	pyodermia	skin	1	18	2	22	11	1	1	1027
1155	MRSP	Europe	dog	pyodermia	skin	3	8	2	4	1	10	2	1028
1156	MRSP	Europe	dog	pyodermia	skin	5	13	2	1	3	1	2	1029
1157	MRSP	South America	dog	otitis	ear swab	5	24	4	49	7	30	2	1030
1158	MRSP	South America	dog	(unspecified/other)	other	8	13	4	60	5	1	1	1031
1159	MRSP	South America	other	otitis	ear swab	8	13	2	61	66	1	2	1042
1160	MRSP	South America	dog	pyodermia	skin	8	82	4	1	16	1	2	1033
1161	MRSP	South America	dog	urinary tract	urine	21	9	2	62	62	3	2	1034
1162	MRSP	South America	dog	pyodermia	skin	1	8	1	60	15	1	2	1035
1163	MRSP	South America	dog	pyodermia	skin	8	83	22	1	63	1	1	1036
1164	MRSP	South America	dog	urinary tract	urine	1	6	2	63	7	1	1	1037
1165	MRSP	South America	dog	pyodermia	skin	3	9	1	2	1	31	1	1038
1168	MRSP	South America	dog	otitis	ear swab	3	9	1	2	1	31	1	1038
1169	MRSP	South America	other	(unspecified/other)	mouth	8	85	24	66	65	32	19	1040
1170	MRSP	South America	cat	urinary tract	urine	3	9	1	2	1	31	1	1038
1171	MRSP	South America	cat	urinary tract	urine	3	9	1	2	1	31	1	1038
1173	MRSP	South America	other	otitis	ear swab	8	13	2	61	66	1	2	1042
1175	MRSP	South America	dog	respiratory tract	other	38	8	4	64	7	3	1	1044
1180	MRSP	Asia	dog	pyodermia	skin	3	7	2	1	13	2	1	1046
1181	MRSP	Europe	dog	healthy carrier	rectal swab	1	13	4	4	13	1	2	1047
1184	MRSP	North America	dog	wound		3	10	2	1	5	1	1	1050
1186	MRSP	Asia	dog	pyodermia	skin	1	2	2	4	1	2	1	1052
1187	MRSP	Europe	dog	pyodermia	skin	16	2	4	4	1	1	1	1053
1188	MRSP	Europe	dog	otitis	ear swab	1	9	4	2	1	23	2	1054
1189	MRSP	Europe	dog	otitis	ear swab	2	2	1	1	1	1	5	1055
1190	MRSP	Europe	dog	otitis	ear swab	5	2	2	4	11	1	1	1056
1191	MRSP	Europe	dog	otitis	ear swab	1	13	2	1	3	2	1	1057
1192	MRSP	Europe	dog	otitis	ear swab	1	25	4	4	7	1	1	1058
1193	MRSP	Europe	dog	otitis	ear swab	1	8	2	1	3	1	1	1059
1194	MRSP	Europe	dog	otitis	ear swab	1	10	2	1	67	1	2	1060
1195	MRSP	Europe	dog	otitis	ear swab	1	7	2	1	8	1	2	1061
1220	MRSP	North America	dog	pyodermia		3	2	2	1	2	1	2	45
1221	MRSP	North America	dog	pyodermia		2	10	2	1	5	1	2	84
1222	MRSP	Asia	human	healthy carrier	nasal swab	1	9	2	1	1	2	1	1093
1223	MRSP	Europe	dog	(unspecified/other)	other	5	21	2	22	3	1	1	1094
1224	MRSP	Europe	dog	wound after surgery	skin	5	9	2	1	1	2	1	1095
1301	MRSP	Oceania	dog	(unspecified/other)	other	2	7	2	11	5	2	2	64
1302	MRSP	Oceania	dog	(unspecified/other)	other	1	13	1	1	11	2	2	498
1303	MRSP	Oceania	dog	(unspecified/other)	other	3	9	1	2	1	2	1	71
1304	MRSP	Oceania	dog	(unspecified/other)	other	3	9	1	2	1	2	1	71
1305	MRSP	Oceania	dog	(unspecified/other)	other	2	10	2	1	5	1	2	84
1306	MRSP	Oceania	dog	(unspecified/other)	other	1	2	2	1	13	2	2	749
1307	MRSP	Oceania	dog	(unspecified/other)	other	1	2	2	1	13	2	2	749
1308	MRSP	Oceania	dog	(unspecified/other)	other	3	9	1	2	1	2	1	71
1309	MRSP	Oceania	dog	(unspecified/other)	other	1	2	2	1	13	2	1	1171
1310	MRSP	Oceania	dog	(unspecified/other)	other	2	9	4	1	1	2	1	496
1311	MRSP	Oceania	dog	(unspecified/other)	other	3	9	1	2	1	2	1	71
1312	MRSP	Oceania	dog	(unspecified/other)	other	2	9	4	1	1	2	1	496
1313	MRSP	Oceania	dog	(unspecified/other)	other	2	7	2	11	5	2	2	64
1314	MRSP	Oceania	dog	(unspecified/other)	other	3	9	1	2	1	2	1	71
1315	MRSP	Oceania	dog	(unspecified/other)	other	3	9	1	2	1	2	1	71
1316	MRSP	Oceania	dog	(unspecified/other)	other	3	9	1	2	1	2	1	71
1317	MRSP	Oceania	dog	(unspecified/other)	other	2	9	4	1	1	2	1	496
1318	MRSP	Oceania	dog	(unspecified/other)	other	2	9	4	1	1	2	1	496
1319	MRSP	Oceania	dog	(unspecified/other)	other	2	9	4	1	1	2	1	496
1320	MRSP	Oceania	dog	(unspecified/other)	other	3	9	1	2	1	2	1	71
1321	MRSP	Oceania	dog	(unspecified/other)	other	5	13	4	1	11	1	2	277
1322	MRSP	Oceania	dog	(unspecified/other)	other	3	9	1	2	1	2	1	71
1323	MRSP	Oceania	dog	(unspecified/other)	other	2	10	1	4	5	2	2	1172
1324	MRSP	Oceania	dog	(unspecified/other)	other	2	10	2	1	5	1	2	84
1325	MRSP	Oceania	dog	(unspecified/other)	other	5	13	4	1	11	2	2	258
1326	MRSP	Oceania	dog	(unspecified/other)	other	3	9	1	2	1	2	1	71
1327	MRSP	Oceania	dog	(unspecified/other)	other	3	9	1	2	1	2	1	71
1328	MRSP	Oceania	dog	(unspecified/other)	other	2	10	2	1	5	1	2	84
1329	MRSP	Oceania	dog	(unspecified/other)	other	6	10	2	1	11	2	1	1173
1368	MRSP	North America	dog	(unspecified/other)	other	1	57	3	1	11	2	2	1210
1373	MRSP	North America	dog	(unspecified/other)	wound secretion	2	8	2	1	11	1	2	1215
1374	MRSP	North America	dog	(unspecified/other)	wound secretion	1	9	4	1	1	23	2	1216
1387	MRSP	North America	dog	(unspecified/other)	skin	3	10	2	24	1	1	1	1229
1449	MRSP	North America	dog	environment	other	1	43	2	1	1	1	2	1291
1450	MRSP	North America	dog	wound after surgery	wound secretion	3	10	2	24	1	1	1	1229
1452	MRSP	North America	dog	(unspecified/other)	other	3	20	2	1	5	1	1	1293
1453	MRSP	North America	dog	(unspecified/other)	other	1	57	3	32	11	5	2	1294
1454	MRSP	North America	dog	(unspecified/other)	other	1	10	1	1	1	1	1	124
1456	MRSP	North America	human	(unspecified/other)		4	31	1	2	1	2	2	1296
1461	MRSP	North America	human	(unspecified/other)		4	31	1	2	1	2	2	1296
1469	MRSP	North America	human	(unspecified/other)		4	31	1	2	1	2	2	1296
1470	MRSP	North America	human	(unspecified/other)		7	10	2	1	26	1	2	1308
1485	MRSP	Asia	other	environment		2	9	3	1	1	2	1	121
1486	MRSP	Asia	other	environment		3	2	2	1	2	1	2	45
1487	MRSP	Asia	other	environment		3	2	2	1	2	1	2	45
1488	MRSP	Asia	other	environment		3	2	2	1	2	1	2	45
1489	MRSP	Asia	other	environment		3	2	2	1	2	1	2	45
1491	MRSP	Europe	dog	urinary tract	urine	3	9	1	2	1	2	24	1324
1492	MRSP	Europe	dog	arthritis	joint fluid	3	96	1	2	1	2	1	1325
1493	MRSP	Europe	dog	pyodermia	skin	4	11	4	2	1	1	1	1326
1494	MRSP	Europe	dog	(unspecified/other)	skin	5	9	4	1	5	1	1	1327
1495	MRSP	Asia	dog	pyodermia	skin	2	9	3	1	1	2	2	1328
1496	MRSP	Asia	human	healthy carrier	skin	4	31	4	2	1	1	2	1329
1497	MRSP	Asia	dog	pyodermia	skin	2	2	2	2	11	2	2	1330
1498	MRSP	Europe	dog	(unspecified/other)	other	1	8	2	4	13	1	2	1331
1499	MRSP	Europe	dog	(unspecified/other)	other	11	25	1	1	1	1	1	1332
1500	MRSP	Europe	dog	(unspecified/other)	other	11	25	1	1	1	1	2	1333
1501	MRSP	Europe	dog	(unspecified/other)	other	3	10	2	4	11	2	2	1334
1503	MRSP	Europe	dog	(unspecified/other)	nasal swab	7	71	2	1	1	1	1	1336
1504	MRSP	Europe	dog	(unspecified/other)	nasal swab	7	9	4	1	1	2	1	1337
1505	MRSP	Europe	other	environment	other	5	9	4	1	1	2	1	1338
1506	MRSP	Europe	other	environment	other	5	9	4	1	1	1	1	1339
1507	MRSP	Asia	dog	pyodermia	skin	2	10	1	1	1	1	2	1340
1508	MRSP	Asia	dog	pyodermia	skin	3	9	2	1	14	1	2	1341
1511	MRSP	Europe	cat	pyodermia	skin	2	2	2	1	20	2	2	1344
1543	MRSP	Europe	dog	(unspecified/other)	skin	3	2	2	1	2	5	2	1376
1553	MRSP	Europe	dog	(unspecified/other)	skin	3	2	2	1	2	5	2	1376
1554	MRSP	Europe	dog	(unspecified/other)		3	2	2	1	2	5	2	1376
1560	MRSP	Europe	dog	(unspecified/other)	other	3	9	1	1	11	1	5	1383
1561	MRSP	Europe	dog	(unspecified/other)	other	1	57	3	32	3	2	2	1384
1562	MRSP	Europe	dog	(unspecified/other)	other	1	13	1	1	1	5	1	1385
1563	MRSP	Europe	dog	(unspecified/other)	other	2	9	3	1	20	2	2	1386
1564	MRSP	Europe	dog	(unspecified/other)	other	5	2	4	22	1	1	2	1387
1565	MRSP	Europe	dog	(unspecified/other)	other	11	2	2	1	1	1	1	1388
1566	MRSP	Europe	dog	(unspecified/other)	other	3	8	4	1	11	2	2	1389
1567	MRSP	Europe	dog	(unspecified/other)	other	2	8	2	2	11	1	2	1390
1568	MRSP	Europe	dog	(unspecified/other)	other	1	7	2	22	8	1	2	1391
1569	MRSP	Europe	dog	(unspecified/other)	other	4	21	4	1	11	1	1	1392
1571	MRSP	Asia	dog	pyodermia	skin	2	10	3	1	1	2	2	1394
1573	MRSP	Asia	dog	pyodermia	skin	2	2	2	1	11	2	1	1396
1575	MRSP	Asia	dog	pyodermia	skin	7	7	2	1	11	1	2	1398
1576	MRSP	Oceania	dog	healthy carrier	nasal swab	5	8	1	4	11	1	1	1399
1577	MRSP	Oceania	dog	healthy carrier	rectal swab	5	8	1	4	11	1	1	1399
1578	MRSP	Oceania	dog	healthy carrier	rectal swab	1	9	4	2	33	2	2	1400
1579	MRSP	Oceania	other	healthy carrier	nasal swab	3	13	4	1	11	1	2	1401
1581	MRSP	Europe	dog	(unspecified/other)	other	3	9	4	1	1	2	2	1403
1584	MRSP	Europe	dog	pyodermia	skin	3	9	1	2	1	2	1	71
1586	MRSP	Europe	dog	otitis	ear swab	3	9	1	2	1	2	1	71
1587	MRSP	Europe	dog	otitis	ear swab	3	9	1	2	1	2	1	71
1588	MRSP	Europe	dog	pyodermia	skin	3	9	1	2	1	2	1	71
1598	MRSP	South America	human	(unspecified/other)	bone	3	2	2	8	1	1	2	1412
1603	MRSP	North America	dog	(unspecified/other)	other	1	57	1	32	11	2	2	1417
1606	MRSP	North America	dog	(unspecified/other)	skin	4	2	2	1	11	1	1	1420
1610	MRSP	North America	dog	(unspecified/other)	ear swab	11	7	2	1	11	40	2	1424
1617	MRSP	North America	dog	(unspecified/other)	ear swab	1	57	3	32	11	2	2	1431
1621	MRSP	North America	dog	(unspecified/other)	ear swab	6	2	2	1	7	1	2	1435
1622	MRSP	North America	dog	(unspecified/other)	ear swab	3	8	1	4	7	10	2	1436
1624	MRSP	North America	dog	urinary tract	urine	3	21	2	1	11	1	2	1438
1627	MRSP	North America	dog	(unspecified/other)	ear swab	4	3	2	8	5	1	2	1441
1629	MRSP	North America	dog	wound	wound secretion	1	98	2	1	10	1	1	1443
1630	MRSP	North America	dog	urinary tract	urine	2	9	1	22	1	4	2	1444
1632	MRSP	North America	dog	(unspecified/other)	skin	4	31	1	1	1	2	2	1446
1652	MRSP	North America	dog	wound	wound secretion	2	7	2	1	11	1	1	1466
1665	MRSP	North America	dog	wound	wound secretion	12	2	2	1	11	1	2	1479
1671	MRSP	North America	dog	(unspecified/other)	skin	2	9	4	1	1	4	2	1485
1674	MRSP	North America	dog	(unspecified/other)	skin	5	99	2	1	5	1	2	1488
1679	MRSP	North America	dog	(unspecified/other)	skin	49	13	4	1	11	1	2	1493
1687	MRSP	North America	dog	(unspecified/other)	skin	2	9	2	1	13	2	2	1501
1689	MRSP	North America	human	(unspecified/other)		4	7	1	23	1	1	2	1503
1695	MRSP	North America	human	(unspecified/other)		4	24	2	1	14	5	1	1509
1709	MRSP	Asia	dog	pyodermia	skin	5	2	4	4	6	1	2	1523
1710	MRSP	Europe	dog	wound	skin	1	18	2	4	3	1	2	1524
1711	MRSP	Europe	dog	otitis	ear swab	43	20	1	33	13	1	1	1525
1712	MRSP	Europe	dog	sinusitis	other	5	47	1	4	3	2	1	1520
1713	MRSP	Europe	dog	(unspecified/other)	other	1	7	2	8	16	2	1	1526
1719	MRSP	Europe	dog	(unspecified/other)	other	1	7	2	8	16	2	1	1526
1720	MRSP	Asia	other	healthy carrier		2	9	2	1	1	2	2	1532
1721	MRSP	Asia	dog	healthy carrier		3	9	4	1	8	2	2	1533
1722	MRSP	Asia	cat	healthy carrier		2	2	1	1	13	1	2	584
1723	MRSP	Asia	other	healthy carrier		2	9	4	1	20	2	2	1534
1724	MRSP	Asia	cat	healthy carrier		2	9	2	1	20	2	2	1535
1725	MRSP	Asia	other	healthy carrier		2	31	3	1	1	1	1	1536
1726	MRSP	Asia	other	healthy carrier		2	31	2	20	1	2	1	1537
1727	MRSP	Asia	other	healthy carrier		2	2	1	1	13	2	2	1538
1728	MRSP	Asia	human	healthy carrier		12	9	2	2	11	3	2	1539
1729	MRSP	Asia	other	healthy carrier		2	9	2	1	1	2	2	1532
1730	MRSP	Asia	dog	healthy carrier		2	31	2	1	2	2	1	1540
1731	MRSP	Asia	other	healthy carrier		2	11	2	1	1	2	1	1541
1732	MRSP	Asia	other	healthy carrier		1	7	1	1	11	1	1	1542
1733	MRSP	Asia	other	healthy carrier		1	10	2	1	13	1	2	1543
1734	MRSP	Asia	other	healthy carrier		3	9	3	1	1	2	1	1544
1735	MRSP	Asia	cat	respiratory tract	nasal swab	2	31	2	1	1	31	1	1545
1736	MRSP	Asia	cat	urinary tract	urine	2	2	1	1	23	1	2	1546
1737	MRSP	Asia	cat	pyodermia	skin	1	10	4	1	11	1	1	1547
1738	MRSP	Asia	cat	respiratory tract	nasal swab	2	21	1	1	11	24	2	1548
1739	MRSP	Asia	cat	urinary tract	urine	1	2	1	1	23	2	1	1549
1740	MRSP	Asia	cat	pyodermia	skin	43	2	2	1	1	1	1	1550
1741	MRSP	Asia	cat	urinary tract	urine	1	7	4	1	11	5	1	1551
1742	MRSP	Asia	dog	pyodermia	skin	1	7	1	1	13	1	2	1552
1743	MRSP	Asia	dog	otitis	ear swab	5	8	2	1	1	1	2	1553
1744	MRSP	Asia	dog	otitis	ear swab	2	9	3	1	23	31	1	1554
1745	MRSP	Asia	dog	pyodermia	skin	2	11	3	1	11	31	1	1555
1746	MRSP	Asia	dog	otitis	ear swab	3	9	4	1	13	1	2	1556
1747	MRSP	Asia	dog	otitis	ear swab	2	10	3	1	1	31	2	1557
1748	MRSP	Asia	dog	pyodermia	skin	2	13	1	1	1	1	2	1558
1749	MRSP	Asia	dog	healthy carrier		3	2	2	1	1	2	1	1559
1750	MRSP	Asia	dog	healthy carrier		5	13	1	1	8	1	2	1560
1751	MRSP	Asia	dog	healthy carrier		2	6	3	1	1	4	2	1561
1752	MRSP	Asia	other	healthy carrier		2	47	2	1	1	1	2	1562
1753	MRSP	Asia	other	healthy carrier		1	9	4	1	20	5	1	1563
1754	MRSP	Asia	human	healthy carrier		2	9	2	1	11	2	1	1564
1755	MRSP	Asia	other	healthy carrier		2	7	3	1	1	2	1	1565
1756	MRSP	Asia	dog	healthy carrier		1	70	4	1	16	1	1	1566
1757	MRSP	Asia	human	healthy carrier		2	11	2	1	1	2	15	1567
1759	MRSP	Europe	dog	(unspecified/other)	other	1	7	2	8	16	2	1	1526
1765	MRSP	Asia	dog	wound	wound secretion	2	31	2	2	1	2	1	1575
1769	MRSP	Asia	dog	wound	wound secretion	7	11	2	1	13	2	2	1578
1781	MRSP	Asia	dog	wound	wound secretion	2	9	2	1	13	23	1	1586
1782	MRSP	Asia	dog	wound	wound secretion	5	11	2	1	2	1	1	1587
1784	MRSP	Asia	dog	wound	wound secretion	1	9	4	1	1	23	2	1216
1805	MRSP	Asia	dog	healthy carrier		2	9	2	1	13	23	1	1586
1812	MRSP	Asia	dog	healthy carrier		5	11	2	1	2	1	1	1587
1820	MRSP	Europe	dog	(unspecified/other)	nasal swab	5	9	2	1	1	1	1	551
1821	MRSP	Europe	other	environment	other	5	9	2	1	1	1	1	551
1822	MRSP	Europe	human	healthy carrier	nasal swab	5	9	2	1	1	1	1	551
1823	MRSP	Asia	dog	pyodermia		2	11	3	1	11	2	1	1602
1824	MRSP	Asia	dog	pyodermia		2	9	3	1	1	2	5	1603
1825	MRSP	Asia	dog	pyodermia		3	9	4	2	20	2	2	1604
1826	MRSP	Asia	dog	pyodermia		3	47	1	1	11	1	1	1605
1827	MRSP	Asia	dog	pyodermia		3	47	4	1	1	5	1	1606
1828	MRSP	Asia	dog	pyodermia		3	57	4	1	2	1	1	1607
1829	MRSP	Asia	dog	pyodermia		2	7	3	1	1	2	2	1608
1830	MRSP	Asia	dog	pyodermia		12	10	2	1	1	2	2	1609
1831	MRSP	Asia	dog	pyodermia		2	2	3	1	1	2	1	1610
1832	MRSP	Asia	dog	pyodermia		2	7	4	1	1	1	1	1611
1833	MRSP	Asia	dog	pyodermia		1	13	2	1	7	1	1	1612
1834	MRSP	Asia	dog	otitis		1	11	2	1	8	1	2	1613
1835	MRSP	Asia	dog	pyodermia		1	13	2	1	13	2	1	1614
1836	MRSP	Asia	dog	pyodermia		2	11	3	1	1	2	1	1615
1837	MRSP	Asia	dog	pyodermia		3	9	4	1	11	1	1	1616
1838	MRSP	Asia	dog	pyodermia		5	7	3	1	23	2	2	1617
1841	MRSP	Europe	dog	(unspecified/other)	other	5	13	30	1	11	2	2	1620
1842	MRSP	Europe	dog	(unspecified/other)	other	5	8	8	1	11	1	2	1621
1843	MRSP	Europe	dog	(unspecified/other)	other	7	3	1	4	5	1	2	1622
1844	MRSP	Europe	cat	(unspecified/other)	other	1	10	2	20	5	1	2	1623
1845	MRSP	Europe	dog	(unspecified/other)	other	1	102	2	1	23	2	2	1624
1846	MRSP	Europe	dog	(unspecified/other)	other	1	7	2	1	2	2	1	1625
1847	MRSP	Europe	dog	(unspecified/other)	other	7	21	4	1	1	1	1	1626
1848	MRSP	Europe	dog	(unspecified/other)	other	1	18	3	1	1	1	1	1627
1849	MRSP	Europe	horse	(unspecified/other)	other	5	2	2	1	11	5	2	1628
1850	MRSP	Europe	dog	(unspecified/other)	other	4	31	2	2	1	1	2	1629
1851	MRSP	Asia	dog	(unspecified/other)	skin	2	31	2	1	11	2	1	1630
1852	MRSP	Asia	dog	(unspecified/other)	skin	3	9	1	1	11	1	1	1631
1861	MRSP	Asia	dog	urinary tract	urine	7	2	1	1	11	1	2	1640
1863	MRSP	Asia	dog	(unspecified/other)	skin	3	9	1	1	11	1	1	1631
1864	MRSP	Asia	dog	(unspecified/other)	skin	1	9	1	20	11	2	1	1642
1865	MRSP	Asia	dog	(unspecified/other)	skin	2	9	4	1	1	1	1	1635
1866	MRSP	Asia	dog	urinary tract	urine	2	3	3	1	11	1	1	1643
1867	MRSP	Asia	dog	urinary tract	urine	3	9	1	1	11	2	1	1644
1878	MRSP	Asia	dog	(unspecified/other)	skin	2	9	1	1	11	2	2	1655
1879	MRSP	Asia	dog	urinary tract	urine	3	9	3	1	11	2	2	1656
1880	MRSP	Asia	dog	(unspecified/other)	skin	1	9	16	1	11	2	1	1657
1886	MRSP	Asia	dog	(unspecified/other)	skin	1	9	1	20	11	2	1	1642
1887	MRSP	Asia	dog	urinary tract	urine	3	9	1	1	11	2	2	1663
1890	MRSP	Asia	dog	(unspecified/other)	skin	2	9	1	2	11	23	2	1666
1891	MRSP	Asia	dog	(unspecified/other)	skin	3	10	2	2	1	1	1	1667
1892	MRSP	Asia	dog	(unspecified/other)	skin	1	9	1	1	11	1	1	1405
1893	MRSP	Asia	dog	(unspecified/other)	skin	3	7	2	2	1	1	2	1668
1896	MRSP	Asia	dog	(unspecified/other)	skin	3	9	1	1	11	1	1	1631
1898	MRSP	Asia	dog	(unspecified/other)	skin	1	13	2	1	1	1	1	1672
1911	MRSP	South America	dog	(unspecified/other)	skin	7	13	4	1	3	1	2	1684
1912	MRSP	South America	cat	urinary tract	urine	3	9	1	2	1	2	1	71
1913	MRSP	South America	dog	(unspecified/other)	skin	3	9	1	2	1	2	1	71
1914	MRSP	South America	dog	wound	wound secretion	3	9	1	2	1	2	1	71
1915	MRSP	South America	cat	urinary tract	urine	3	9	1	2	1	2	1	71
1916	MRSP	South America	dog	(unspecified/other)	skin	3	9	1	2	1	2	1	71
1917	MRSP	South America	dog	(unspecified/other)	skin	3	9	1	2	1	2	1	71
1918	MRSP	South America	cat	urinary tract	urine	3	9	1	2	1	2	1	71
1919	MRSP	South America	dog	(unspecified/other)	skin	3	9	1	2	1	2	1	71
1920	MRSP	South America	cat	urinary tract	urine	3	9	1	2	1	2	1	71
1921	MRSP	South America	dog	urinary tract	urine	3	9	1	2	1	2	1	71
1922	MRSP	South America	dog	(unspecified/other)	other	3	9	1	2	1	2	1	71
1925	MRSP	South America	dog	(unspecified/other)	skin	1	3	5	4	7	1	2	1686
1926	MRSP	South America	dog	(unspecified/other)	skin	3	2	2	4	11	1	2	1687
1927	MRSP	South America	dog	otitis	ear swab	17	9	1	2	1	2	1	203
1928	MRSP	South America	dog	urinary tract	urine	17	9	1	2	1	2	1	203
1929	MRSP	South America	cat	urinary tract	urine	17	9	1	2	1	2	1	203
1932	MRSP	North America	dog	(unspecified/other)	skin	4	31	1	2	2	1	2	1691
1933	MRSP	North America	dog	(unspecified/other)	skin	1	57	2	32	11	1	2	1692
1934	MRSP	North America	dog	(unspecified/other)	skin	4	31	1	2	2	1	2	1691
1935	MRSP	North America	dog	(unspecified/other)	skin	1	57	2	32	11	1	2	1692
1936	MRSP	North America	dog	(unspecified/other)	skin	1	57	2	32	11	1	2	1692
1937	MRSP	North America	dog	(unspecified/other)	skin	1	13	3	2	11	2	2	1693
1938	MRSP	North America	dog	(unspecified/other)	skin	1	10	1	4	1	1	1	68
1939	MRSP	North America	dog	(unspecified/other)	skin	1	13	1	1	11	2	2	498
1940	MRSP	North America	dog	(unspecified/other)	skin	1	57	3	32	11	2	2	1431
1941	MRSP	North America	dog	(unspecified/other)	skin	1	11	4	1	20	1	1	924
1942	MRSP	North America	dog	(unspecified/other)	skin	2	9	1	22	1	1	2	184
1943	MRSP	North America	dog	(unspecified/other)	skin	2	9	4	1	1	2	1	496
1944	MRSP	North America	cat	(unspecified/other)	skin	2	11	2	1	1	1	2	155
1945	MRSP	North America	dog	(unspecified/other)	skin	2	13	2	55	5	5	2	909
1946	MRSP	North America	dog	(unspecified/other)	skin	3	2	2	1	11	1	2	833
1947	MRSP	North America	dog	(unspecified/other)	skin	3	11	2	24	20	1	1	181
1948	MRSP	North America	dog	(unspecified/other)	skin	3	10	2	24	1	1	1	1229
1949	MRSP	North America	dog	(unspecified/other)	skin	3	9	1	2	1	2	1	71
1950	MRSP	North America	dog	(unspecified/other)	skin	5	9	2	1	1	1	1	551
1951	MRSP	North America	dog	(unspecified/other)	wound secretion	2	11	2	1	1	1	25	1694
1952	MRSP	North America	dog	(unspecified/other)	ear swab	4	78	2	1	2	43	2	1695
1953	MRSP	North America	dog	(unspecified/other)	skin	53	10	2	78	1	1	1	1696
1954	MRSP	Asia	dog	(unspecified/other)	rectal swab	2	31	1	1	1	1	1	1697
1955	MRSP	Asia	dog	healthy carrier	rectal swab	3	31	1	2	1	2	2	1698
1956	MRSP	Asia	dog	healthy carrier	urine	2	47	3	1	1	4	2	1699
1957	MRSP	Asia	dog	(unspecified/other)	ear swab	2	70	2	46	1	2	13	1700
1958	MRSP	Asia	dog	otitis	ear swab	2	11	1	1	1	2	1	1701
1959	MRSP	Asia	dog	healthy carrier	ear swab	2	7	1	1	2	1	2	1702
1960	MRSP	Asia	dog	healthy carrier	ear swab	1	9	5	1	23	2	2	1703
1961	MRSP	Asia	dog	healthy carrier	nasal swab	3	2	3	1	2	1	2	1704
1962	MRSP	Asia	dog	healthy carrier	nasal swab	2	9	3	1	23	2	1	367
1963	MRSP	Asia	dog	healthy carrier	nasal swab	2	9	3	1	1	23	1	1705
1964	MRSP	Asia	dog	healthy carrier	nasal swab	4	70	15	46	1	2	13	1706
1965	MRSP	Asia	dog	healthy carrier	nasal swab	1	9	5	1	23	31	2	1707
1966	MRSP	Asia	dog	healthy carrier	urine	2	21	1	1	1	24	2	1708
1967	MRSP	Asia	dog	healthy carrier	urine	1	7	2	1	11	1	1	1709
1968	MRSP	Asia	dog	healthy carrier	skin	2	13	2	2	1	1	1	1710
1969	MRSP	Asia	dog	healthy carrier	ear swab	2	11	2	1	21	1	1	1711
1970	MRSP	Asia	dog	healthy carrier	nasal swab	2	47	1	1	1	1	2	1712
1971	MRSP	Asia	dog	otitis	urine	2	9	3	1	1	2	1	121
1972	MRSP	Asia	dog	healthy carrier	mouth	1	9	1	1	1	2	2	1713
1975	MRSP	Asia	dog	urinary tract		3	7	4	1	20	1	1	1716
1978	MRSP	Asia	dog	pyodermia		1	7	4	1	20	2	1	1719
1980	MRSP	Asia	dog	(unspecified/other)		2	9	1	4	20	1	2	1721
1981	MRSP	Asia	cat	respiratory tract		3	9	2	1	1	2	1	1722
1982	MRSP	Asia	dog	bone infection		1	9	1	4	20	1	2	1723
1987	MRSP	Asia	dog	urinary tract		2	31	2	2	1	1	1	1728
1988	MRSP	Asia	cat	urinary tract		3	9	1	1	13	2	2	1729
1989	MRSP	Asia	dog	pyodermia		2	9	2	4	1	1	2	1730
1991	MRSP	Asia	other	(unspecified/other)		3	11	32	24	20	1	1	1732
1999	MRSP	Asia	dog	(unspecified/other)		5	7	1	2	20	2	1	1740
2001	MRSP	Asia	cat	urinary tract		2	31	2	1	20	2	1	1742
2004	MRSP	Asia	dog	pyodermia		3	31	4	1	13	2	2	1745
2005	MRSP	Asia	dog	otitis		4	31	2	1	1	2	2	1746
2008	MRSP	Asia	dog	peritonitis		2	13	2	1	1	2	1	1749
2009	MRSP	Asia	dog	pyodermia		5	104	1	2	20	2	1	1750
2011	MRSP	Asia	dog	otitis		2	31	2	2	1	2	2	1752
2013	MRSP	Asia	dog	pyodermia		1	11	4	4	1	1	1	1754
2014	MRSP	Asia	dog	(unspecified/other)		54	7	1	1	13	1	1	1755
2016	MRSP	Asia	dog	pyodermia		3	2	4	1	13	1	1	1757
2017	MRSP	Asia	dog	pyodermia		3	2	2	1	1	1	1	1758
2022	MRSP	Asia	dog	pyodermia		2	31	4	2	1	2	1	1763
2026	MRSP	Asia	cat	otitis		2	11	3	1	11	2	1	1602
2028	MRSP	Asia	dog	pyodermia		5	31	2	1	1	2	1	1767
2029	MRSP	Asia	other	(unspecified/other)		1	31	2	24	1	2	1	1768
2031	MRSP	Asia	dog	respiratory tract		3	11	2	1	20	2	2	1770
2032	MRSP	Asia	dog	pyodermia		1	7	4	2	1	1	1	1771
2034	MRSP	Asia	dog	urinary tract		5	11	2	1	2	1	1	1587
2035	MRSP	Asia	dog	(unspecified/other)		2	9	4	2	1	1	1	1773
2036	MRSP	Asia	dog	urinary tract		5	7	4	4	13	5	1	1774
2041	MRSP	Asia	cat	urinary tract		1	31	2	1	13	2	1	1779
2042	MRSP	Asia	dog	pyodermia		2	10	1	1	13	2	1	1780
2043	MRSP	Asia	dog	(unspecified/other)		3	11	3	1	1	2	1	1781
2044	MRSP	Asia	dog	bone infection		1	7	4	1	20	5	1	1782
2045	MRSP	Asia	dog	urinary tract		7	9	4	1	1	1	2	1783
2048	MRSP	Asia	dog	pyodermia		2	9	4	1	11	23	1	1786
2049	MRSP	Asia	dog	(unspecified/other)		1	9	1	1	7	1	1	1787
2050	MRSP	Asia	cat	urinary tract		2	10	2	1	13	1	1	1788
2052	MRSP	Asia	dog	pyodermia		5	11	1	1	11	2	1	1790
2055	MRSP	Asia	dog	pyodermia		1	53	4	1	1	5	1	1793
2056	MRSP	Asia	dog	respiratory tract		3	2	2	1	13	1	1	1794
2057	MRSP	Asia	cat	otitis		3	8	2	1	7	1	1	1795
2058	MRSP	Asia	cat	otitis		2	9	3	1	11	2	1	1796
2065	MRSP	Asia	cat	(unspecified/other)		3	106	2	1	13	2	1	1803
2071	MRSP	Asia	dog	pyodermia		5	11	1	1	2	1	1	1809
2072	MRSP	Asia	other	(unspecified/other)		56	2	1	1	13	1	1	1810
2074	MRSP	Asia	dog	respiratory tract		3	7	2	1	1	2	1	1812
2076	MRSP	Asia	dog	(unspecified/other)		3	9	2	1	20	1	2	1814
2077	MRSP	Asia	dog	wound		1	7	4	2	11	1	2	1815
2080	MRSP	Asia	cat	urinary tract		1	11	1	1	20	1	2	1817
2082	MRSP	Asia	dog	pyodermia		2	11	3	1	11	2	1	1602
2083	MRSP	Asia	cat	urinary tract		3	9	4	2	1	2	26	1819
2084	MRSP	Asia	dog	urinary tract		2	7	2	2	1	2	2	1820
2086	MRSP	Asia	dog	pyodermia		3	2	4	1	1	2	1	1822
2089	MRSP	Asia	dog	respiratory tract		5	11	4	80	20	1	2	1825
2091	MRSP	Asia	dog	pyodermia		4	2	2	1	5	1	2	1827
2092	MRSP	Asia	dog	pyodermia		1	31	2	2	1	1	1	1828
2093	MRSP	Asia	dog	(unspecified/other)		3	9	2	2	1	2	1	1829
2094	MRSP	Asia	cat	urinary tract		1	7	2	1	2	2	1	1625
2095	MRSP	Asia	dog	pyodermia		3	2	2	2	8	2	2	1830
2096	MRSP	Asia	dog	pyodermia		3	8	2	1	1	2	2	1831
2097	MRSP	Asia	cat	urinary tract		1	7	4	1	13	2	1	1832
2098	MRSP	Asia	dog	urinary tract		4	31	2	2	11	2	1	1833
2103	MRSP	Asia	dog	otitis		1	9	2	1	1	5	1	1838
2104	MRSP	Asia	dog	otitis		2	31	2	1	1	2	2	1839
2107	MRSP	Asia	dog	pyodermia		2	11	2	29	11	2	1	1842
2108	MRSP	Asia	dog	(unspecified/other)		3	9	16	1	1	1	1	1843
2109	MRSP	Asia	cat	respiratory tract		57	2	4	1	11	1	1	1844
2111	MRSP	Asia	dog	pyodermia		57	31	2	1	1	2	1	1846
2114	MRSP	Asia	dog	fistula		3	9	2	2	1	2	2	1849
2116	MRSP	Asia	dog	arthritis		5	11	1	1	1	2	1	1850
2120	MRSP	Asia	dog	pyodermia		1	7	2	1	7	2	1	1854
2122	MRSP	Asia	dog	pyodermia		2	2	3	1	11	2	1	1856
2123	MRSP	Asia	dog	pyodermia		5	2	2	1	1	2	1	1857
2124	MRSP	Asia	dog	(unspecified/other)		3	31	1	1	1	1	2	1858
2125	MRSP	Asia	dog	pyodermia		4	31	2	1	1	1	2	1859
2127	MRSP	Asia	cat	urinary tract		4	2	2	1	13	5	2	1861
2129	MRSP	Asia	cat	wound		3	31	2	2	13	2	2	1863
2130	MRSP	Asia	other	(unspecified/other)		2	2	4	1	13	2	1	1864
2132	MRSP	Asia	other	(unspecified/other)		3	7	4	2	13	1	2	1866
2133	MRSP	Asia	dog	(unspecified/other)		4	9	2	2	1	1	2	1867
2136	MRSP	Asia	cat	otitis		2	2	3	1	1	1	1	1870
2137	MRSP	Asia	dog	(unspecified/other)		2	7	2	1	1	2	1	1871
2140	MRSP	Asia	dog	pyodermia		1	9	3	1	1	1	2	1874
2141	MRSP	Asia	dog	pyodermia		7	2	2	1	1	2	1	1875
2144	MRSP	Asia	cat	urinary tract		7	9	1	1	13	2	1	1878
2146	MRSP	Asia	dog	urinary tract		3	31	4	2	1	2	2	1880
2150	MRSP	Europe	cat	healthy carrier	other	5	13	2	22	3	2	2	1884
2151	MRSP	Europe	dog	wound	skin	5	3	4	1	7	1	2	1885
2152	MRSP	Asia	human	healthy carrier	skin	5	2	1	1	13	1	1	1886
2154	MRSP	North America	dog	pyodermia	skin	5	8	1	1	1	1	2	1888
2156	MRSP	North America	dog	pyodermia	skin	8	6	4	1	11	2	2	1890
2170	MRSP	North America	dog	pyodermia	skin	1	57	3	32	11	2	2	1431
2171	MRSP	North America	dog	pyodermia	skin	1	57	3	32	11	2	2	1431
2172	MRSP	North America	dog	pyodermia	skin	2	10	2	1	1	1	1	125
2173	MRSP	North America	dog	pyodermia	skin	2	10	2	1	1	1	1	125
2177	MRSP	North America	dog	pyodermia	skin	2	11	2	1	1	1	2	155
2180	MRSP	North America	dog	pyodermia	skin	3	2	2	1	2	1	2	45
2181	MRSP	North America	dog	pyodermia	skin	1	57	3	32	11	2	2	1431
2182	MRSP	North America	dog	pyodermia	skin	1	10	2	1	1	1	2	757
2201	MRSP	North America	dog	healthy carrier		1	10	1	68	57	1	1	1922
2256	MRSP	North America	dog	healthy carrier		5	7	2	1	7	45	1	1978
2302	MRSP	Europe	dog	pyodermia	other	1	2	2	1	5	1	2	2024
2303	MRSP	Europe	dog	pyodermia	other	5	7	8	1	11	1	2	2025
2304	MRSP	Europe	dog	pyodermia	other	3	9	2	2	1	1	1	2026
2305	MRSP	Europe	dog	pyodermia	other	5	13	2	1	8	1	2	2027
2306	MRSP	Europe	dog	pyodermia		2	11	3	1	11	1	1	2028
2307	MRSP	Asia	dog	healthy carrier	ear swab	3	2	2	1	2	1	2	45
2309	MRSP	Asia	dog	healthy carrier	ear swab	2	9	3	1	1	2	1	121
2310	MRSP	Asia	dog	healthy carrier	ear swab	2	9	1	2	1	1	1	169
2313	MRSP	Asia	dog	healthy carrier	ear swab	5	7	4	1	1	1	1	652
2314	MRSP	Asia	cat	healthy carrier	ear swab	7	9	2	1	5	5	1	733
2315	MRSP	Asia	dog	healthy carrier	ear swab	7	9	2	1	5	5	1	733
2318	MRSP	Asia	dog	healthy carrier	ear swab	1	2	4	4	11	1	2	1637
2320	MRSP	Asia	dog	healthy carrier	ear swab	1	13	3	1	11	5	2	2030
2321	MRSP	Asia	dog	healthy carrier	ear swab	32	2	3	1	11	2	1	2031
2323	MRSP	Asia	dog	healthy carrier	ear swab	2	9	3	8	1	2	1	2033
2325	MRSP	Asia	dog	healthy carrier	ear swab	5	8	4	1	3	1	1	2034
2330	MRSP	Asia	dog	healthy carrier	ear swab	1	11	2	4	3	1	2	2039
2331	MRSP	Asia	dog	healthy carrier	ear swab	7	9	2	1	5	5	28	2040
2338	MRSP	Europe	cat	respiratory tract	other	5	2	1	1	11	1	1	2048
2340	MRSP	Europe	cat	respiratory tract	other	5	9	2	1	1	1	1	551
2341	MRSP	Europe	cat	respiratory tract	nasal swab	5	9	2	1	1	1	1	551
2342	MRSP	Europe	cat	respiratory tract	other	1	2	13	1	5	1	2	2044
2343	MRSP	Europe	cat	healthy carrier	nasal swab	3	9	1	2	1	2	1	71
2344	MRSP	Europe	cat	respiratory tract	other	3	9	1	2	1	2	1	71
2345	MRSP	Europe	cat	respiratory tract	nasal swab	5	9	2	1	1	1	1	551
2346	MRSP	Europe	cat	respiratory tract	other	5	9	2	1	1	1	1	551
2354	MRSP	Europe	dog	pyodermia	skin	1	9	2	1	5	1	2	2056
2355	MRSP	Europe	dog	pyodermia	skin	3	8	4	36	11	1	1	2057
2357	MRSP	Europe	dog	pyodermia	skin	4	13	1	23	10	2	5	2059
2358	MRSP	Europe	dog	pyodermia	skin	5	24	2	36	11	1	1	2060
2359	MRSP	Europe	cat	pyodermia	skin	5	24	1	1	5	5	1	2061
2363	MRSP	Asia	dog	pyodermia	skin	1	7	4	20	1	5	1	2065
2364	MRSP	Asia	dog	pyodermia	skin	5	9	2	1	11	1	1	2067
2365	MRSP	Asia	dog	pyodermia	skin	1	9	4	4	20	1	2	2066
2366	MRSP	Asia	dog	pyodermia	skin	1	9	4	20	5	1	1	2068
2367	MRSP	Asia	dog	pyodermia	skin	7	9	2	2	1	1	1	2069
2368	MRSP	Asia	dog	pyodermia	skin	17	18	2	1	20	1	1	2070
2372	MRSP	Asia	dog	pyodermia	skin	2	13	34	1	13	2	1	2072
2376	MRSP	North America	dog	(unspecified/other)		1	57	3	32	11	2	2	1431
2377	MRSP	North America	dog	(unspecified/other)		2	11	3	1	11	2	1	1602
2380	MRSP	North America	dog	(unspecified/other)		1	57	3	32	11	4	2	2087
2381	MRSP	North America	dog	(unspecified/other)		5	9	1	1	11	2	2	2088
2382	MRSP	North America	dog	(unspecified/other)		3	13	3	24	20	2	2	2089
2383	MRSP	North America	dog	(unspecified/other)		1	13	2	1	13	2	2	2090
2397	MRSP	Europe	dog	pyodermia	skin	3	3	33	4	11	1	2	2104
2398	MRSP	Europe	dog	pyodermia	skin	5	21	2	1	5	1	2	2105
2403	MRSP	Asia	dog	pyodermia	skin	1	10	2	1	11	1	2	2110
2404	MRSP	Asia	dog	pyodermia	skin	3	10	4	1	11	1	2	2111
2405	MRSP	Asia	dog	pyodermia	skin	1	11	1	1	11	1	2	2112
2406	MRSP	Asia	dog	pyodermia	skin	1	7	4	4	11	3	1	2113
2407	MRSP	Asia	dog	pyodermia	skin	7	7	2	1	11	1	1	2114
2408	MRSP	Asia	dog	pyodermia	skin	3	9	3	24	20	5	1	2115
2409	MSSP	Asia	dog	healthy carrier	ear swab	3	9	1	2	1	2	1	71
2410	MSSP	Asia	dog	wound	wound secretion	5	2	4	4	1	1	1	1573
2411	MSSP	Asia	dog	wound	wound secretion	5	2	4	4	1	1	1	1573
2412	MSSP	Asia	dog	wound	wound secretion	5	2	4	4	1	1	1	1573
2413	MSSP	Asia	dog	healthy carrier		5	2	4	4	1	1	1	1573
2414	MSSP	Asia	dog	healthy carrier		5	2	4	4	1	1	1	1573
2415	MSSP	Asia	dog	wound		5	2	4	4	1	1	1	1573

## Sheet: S1-8 Ten globally prevalent STs
S1-8: Ten globally prevalent STs-SP
ST	Frequency
71	54
45	16
551	12
258	9
68	8
84	7
121	7
181	7
496	7
1573	6

## Sheet: S1-9 244 Domestic
S1-9: 244 Domestic S. pseudintermedius
ID	MSSP_MRSP	Host	Disease	ack	cpn60	fdh	pta	purA	sar	tuf	ST (MLST)
338	MSSP	dog	pyodermia	2	55	3	42	14	2	1	308
1180	MRSP	dog	pyodermia	3	7	2	1	13	2	1	1046
1761	MSSP	dog	wound	1	101	2	1	13	2	2	1569
1762	MSSP	dog	wound	1	9	1	74	13	1	1	1570
1763	MSSP	dog	wound	5	2	4	4	1	1	1	1573
1764	MSSP	dog	wound	7	2	1	4	19	1	1	1574
1765	MRSP	dog	wound	2	31	2	2	1	2	1	1575
1766	MSSP	dog	wound	1	7	2	4	13	2	2	1576
1767	MSSP	dog	wound	1	7	2	4	13	2	2	1576
1768	MSSP	dog	wound	4	70	15	46	24	1	13	1577
1769	MRSP	dog	wound	7	11	2	1	13	2	2	1578
1770	MSSP	dog	wound	7	13	2	1	13	5	2	1579
1771	MSSP	dog	wound	2	7	2	1	13	2	1	1580
1772	MSSP	dog	wound	5	2	4	4	1	1	1	1573
1773	MSSP	dog	wound	1	9	1	74	13	1	1	1570
1774	MSSP	dog	wound	4	70	15	46	11	2	13	1581
1775	MSSP	dog	wound	4	70	15	46	11	23	2	1582
1776	MSSP	dog	wound	52	70	7	1	80	42	1	1571
1777	MSSP	dog	wound	4	70	15	46	13	2	13	1583
1778	MSSP	dog	wound	1	6	3	36	3	1	1	1584
1779	MSSP	dog	wound	1	11	4	75	5	1	1	1572
1780	MSSP	dog	wound	3	7	4	4	23	2	1	1585
1781	MRSP	dog	wound	2	9	2	1	13	23	1	1586
1782	MRSP	dog	wound	5	11	2	1	2	1	1	1587
1783	MSSP	dog	wound	3	9	4	2	11	2	1	1588
1784	MRSP	dog	wound	1	9	4	1	1	23	2	1216
1785	MSSP	dog	wound	1	7	1	1	13	5	2	1589
1786	MSSP	dog	wound	4	13	2	2	41	1	2	1590
1787	MSSP	dog	wound	7	7	4	23	13	2	2	1591
1788	MSSP	dog	wound	4	13	2	2	41	1	2	1590
1789	MSSP	dog	wound	7	7	4	23	13	2	2	1591
1790	MSSP	dog	wound	5	2	4	4	1	1	1	1573
1791	MSSP	dog	wound	3	7	2	1	7	5	1	1592
1792	MSSP	dog	wound	1	9	1	1	13	5	1	1593
1793	MSSP	dog	wound	1	9	1	1	13	5	1	1593
1794	MSSP	dog	wound	3	7	4	4	23	2	1	1585
1795	MSSP	dog	wound	3	7	4	4	23	2	1	1585
1796	MSSP	dog	healthy carrier	7	13	2	1	13	5	2	1579
1797	MSSP	dog	healthy carrier	5	2	4	4	1	1	1	1573
1798	MSSP	dog	healthy carrier	1	9	1	74	13	1	1	1570
1799	MSSP	dog	healthy carrier	1	9	1	74	13	1	1	1570
1800	MSSP	dog	healthy carrier	1	11	2	60	5	3	2	1594
1801	MSSP	dog	healthy carrier	1	7	2	4	13	2	2	1576
1802	MSSP	dog	healthy carrier	1	7	2	4	13	2	2	1576
1803	MSSP	dog	healthy carrier	4	70	15	46	13	2	13	1583
1804	MSSP	dog	healthy carrier	3	7	4	4	23	2	1	1585
1805	MRSP	dog	healthy carrier	2	9	2	1	13	23	1	1586
1806	MSSP	dog	healthy carrier	4	13	2	2	41	1	2	1590
1807	MSSP	dog	healthy carrier	3	7	4	4	23	2	1	1585
1808	MSSP	dog	healthy carrier	1	7	1	1	13	5	2	1589
1809	MSSP	dog	healthy carrier	1	9	1	25	1	1	5	1595
1810	MSSP	dog	healthy carrier	5	2	4	4	1	1	1	1573
1811	MSSP	dog	healthy carrier	2	13	1	1	20	1	2	1596
1812	MRSP	dog	healthy carrier	5	11	2	1	2	1	1	1587
1813	MSSP	dog	healthy carrier	2	2	1	1	8	1	2	1597
1814	MSSP	dog	healthy carrier	1	9	1	74	13	1	1	1570
1815	MSSP	dog	healthy carrier	1	7	1	1	13	5	2	1589
1816	MSSP	dog	healthy carrier	2	7	2	1	1	1	1	1598
1817	MSSP	dog	healthy carrier	3	70	1	1	8	4	1	1599
1818	MSSP	dog	healthy carrier	1	9	2	1	20	1	2	1600
1819	MSSP	dog	healthy carrier	1	9	2	1	20	1	2	1600
1973	MSSP	other	(unspecified/other)	3	6	4	1	1	1	1	1714
1974	MSSP	other	(unspecified/other)	3	7	2	1	8	2	2	1715
1975	MRSP	dog	urinary tract	3	7	4	1	20	1	1	1716
1976	MSSP	other	(unspecified/other)	1	7	4	1	13	1	2	1717
1977	MSSP	cat	otitis	2	7	2	1	1	2	2	1718
1978	MRSP	dog	pyodermia	1	7	4	1	20	2	1	1719
1979	MSSP	dog	urinary tract	2	9	2	1	11	2	2	1720
1980	MRSP	dog	(unspecified/other)	2	9	1	4	20	1	2	1721
1981	MRSP	cat	respiratory tract	3	9	2	1	1	2	1	1722
1982	MRSP	dog	bone infection	1	9	1	4	20	1	2	1723
1983	MSSP	dog	(unspecified/other)	7	9	2	2	11	2	1	1724
1984	MSSP	dog	respiratory tract	7	13	1	1	25	1	1	1725
1985	MSSP	other	(unspecified/other)	5	13	2	1	13	1	2	1726
1986	MSSP	cat	urinary tract	4	9	15	46	11	1	13	1727
1987	MRSP	dog	urinary tract	2	31	2	2	1	1	1	1728
1988	MRSP	cat	urinary tract	3	9	1	1	13	2	2	1729
1989	MRSP	dog	pyodermia	2	9	2	4	1	1	2	1730
1990	MSSP	dog	(unspecified/other)	4	9	2	1	1	1	1	1731
1991	MRSP	other	(unspecified/other)	3	11	32	24	20	1	1	1732
1992	MSSP	dog	urinary tract	3	9	2	1	1	5	1	1733
1993	MSSP	dog	respiratory tract	1	10	2	1	11	1	1	1734
1994	MSSP	dog	urinary tract	3	36	4	4	8	2	1	1735
1995	MSSP	dog	urinary tract	1	24	2	1	19	2	1	1736
1996	MSSP	dog	wound	4	7	1	1	1	4	1	1737
1997	MSSP	other	(unspecified/other)	1	7	1	4	1	1	5	1738
1998	MSSP	dog	wound	1	13	2	23	1	2	1	1739
1999	MRSP	dog	(unspecified/other)	5	7	1	2	20	2	1	1740
2000	MSSP	cat	urinary tract	1	11	3	1	3	1	1	1741
2001	MRSP	cat	urinary tract	2	31	2	1	20	2	1	1742
2002	MSSP	dog	(unspecified/other)	2	9	1	1	8	2	2	1743
2003	MSSP	dog	urinary tract	3	7	2	1	5	1	1	1744
2004	MRSP	dog	pyodermia	3	31	4	1	13	2	2	1745
2005	MRSP	dog	otitis	4	31	2	1	1	2	2	1746
2006	MSSP	dog	respiratory tract	5	2	4	24	1	1	2	1747
2007	MSSP	dog	otitis	3	9	2	1	7	1	1	1748
2008	MRSP	dog	peritonitis	2	13	2	1	1	2	1	1749
2009	MRSP	dog	pyodermia	5	104	1	2	20	2	1	1750
2010	MSSP	dog	pyodermia	52	13	7	38	13	1	2	1751
2011	MRSP	dog	otitis	2	31	2	2	1	2	2	1752
2012	MSSP	dog	urinary tract	1	105	3	1	3	2	1	1753
2013	MRSP	dog	pyodermia	1	11	4	4	1	1	1	1754
2014	MRSP	dog	(unspecified/other)	54	7	1	1	13	1	1	1755
2015	MSSP	dog	urinary tract	2	9	1	1	19	2	2	1756
2016	MRSP	dog	pyodermia	3	2	4	1	13	1	1	1757
2017	MRSP	dog	pyodermia	3	2	2	1	1	1	1	1758
2018	MSSP	dog	pyodermia	1	7	2	1	14	1	1	1759
2019	MSSP	cat	urinary tract	4	70	15	46	11	1	13	1760
2020	MSSP	dog	otitis	1	7	2	1	13	2	2	1761
2021	MSSP	dog	urinary tract	1	13	1	23	1	5	1	1762
2022	MRSP	dog	pyodermia	2	31	4	2	1	2	1	1763
2023	MSSP	dog	urinary tract	2	9	1	22	13	1	1	1764
2024	MSSP	dog	(unspecified/other)	3	10	2	1	7	2	2	1765
2025	MSSP	dog	urinary tract	4	70	15	46	11	2	13	1581
2026	MRSP	cat	otitis	2	11	3	1	11	2	1	1602
2027	MSSP	dog	pyodermia	3	2	1	23	14	2	2	1766
2028	MRSP	dog	pyodermia	5	31	2	1	1	2	1	1767
2029	MRSP	other	(unspecified/other)	1	31	2	24	1	2	1	1768
2030	MSSP	dog	wound	5	7	2	4	2	1	5	1769
2031	MRSP	dog	respiratory tract	3	11	2	1	20	2	2	1770
2032	MRSP	dog	pyodermia	1	7	4	2	1	1	1	1771
2033	MSSP	dog	(unspecified/other)	2	11	4	1	13	2	1	1772
2034	MRSP	dog	urinary tract	5	11	2	1	2	1	1	1587
2035	MRSP	dog	(unspecified/other)	2	9	4	2	1	1	1	1773
2036	MRSP	dog	urinary tract	5	7	4	4	13	5	1	1774
2037	MSSP	dog	(unspecified/other)	1	11	3	1	1	1	1	1775
2038	MSSP	dog	(unspecified/other)	7	9	4	2	14	2	1	1776
2039	MSSP	dog	wound after surgery	2	2	3	79	16	2	2	1777
2040	MSSP	dog	urinary tract	55	31	2	1	1	1	1	1778
2041	MRSP	cat	urinary tract	1	31	2	1	13	2	1	1779
2042	MRSP	dog	pyodermia	2	10	1	1	13	2	1	1780
2043	MRSP	dog	(unspecified/other)	3	11	3	1	1	2	1	1781
2044	MRSP	dog	bone infection	1	7	4	1	20	5	1	1782
2045	MRSP	dog	urinary tract	7	9	4	1	1	1	2	1783
2046	MSSP	dog	(unspecified/other)	1	11	4	1	5	2	1	1784
2047	MSSP	cat	otitis	2	31	2	1	13	1	1	1785
2048	MRSP	dog	pyodermia	2	9	4	1	11	23	1	1786
2049	MRSP	dog	(unspecified/other)	1	9	1	1	7	1	1	1787
2050	MRSP	cat	urinary tract	2	10	2	1	13	1	1	1788
2051	MSSP	dog	(unspecified/other)	5	2	31	4	19	1	1	1789
2052	MRSP	dog	pyodermia	5	11	1	1	11	2	1	1790
2053	MSSP	dog	otitis	12	8	2	2	11	1	1	1791
2054	MSSP	dog	wound after surgery	7	9	1	74	13	1	1	1792
2055	MRSP	dog	pyodermia	1	53	4	1	1	5	1	1793
2056	MRSP	dog	respiratory tract	3	2	2	1	13	1	1	1794
2057	MRSP	cat	otitis	3	8	2	1	7	1	1	1795
2058	MRSP	cat	otitis	2	9	3	1	11	2	1	1796
2059	MSSP	dog	otitis	1	9	2	2	5	5	1	1797
2060	MSSP	dog	otitis	7	13	4	1	13	5	5	1798
2061	MSSP	dog	urinary tract	5	11	4	1	11	1	2	1799
2062	MSSP	cat	bone infection	5	2	1	4	1	1	1	1800
2063	MSSP	dog	urinary tract	4	70	15	46	11	4	13	1801
2064	MSSP	dog	pyodermia	7	13	2	1	1	1	1	1802
2065	MRSP	cat	(unspecified/other)	3	106	2	1	13	2	1	1803
2066	MSSP	dog	pyodermia	3	8	1	4	16	1	1	1804
2067	MSSP	dog	pyodermia	2	7	1	1	8	1	2	1805
2068	MSSP	dog	otitis	1	11	2	2	16	1	1	1806
2069	MSSP	dog	respiratory tract	2	13	2	1	13	5	1	1807
2070	MSSP	other	(unspecified/other)	3	2	16	1	13	1	1	1808
2071	MRSP	dog	pyodermia	5	11	1	1	2	1	1	1809
2072	MRSP	other	(unspecified/other)	56	2	1	1	13	1	1	1810
2073	MSSP	dog	bone infection	1	11	4	1	11	2	1	1811
2074	MRSP	dog	respiratory tract	3	7	2	1	1	2	1	1812
2075	MSSP	dog	urinary tract	3	11	4	1	5	2	1	1813
2076	MRSP	dog	(unspecified/other)	3	9	2	1	20	1	2	1814
2077	MRSP	dog	wound	1	7	4	2	11	1	2	1815
2078	MSSP	cat	urinary tract	4	107	15	46	11	2	13	1816
2079	MSSP	dog	pyodermia	4	70	15	46	13	2	13	1583
2080	MRSP	cat	urinary tract	1	11	1	1	20	1	2	1817
2081	MSSP	dog	hepatitis	11	9	2	20	1	2	2	1818
2082	MRSP	dog	pyodermia	2	11	3	1	11	2	1	1602
2083	MRSP	cat	urinary tract	3	9	4	2	1	2	26	1819
2084	MRSP	dog	urinary tract	2	7	2	2	1	2	2	1820
2085	MSSP	dog	urinary tract	7	3	2	4	6	4	1	1821
2086	MRSP	dog	pyodermia	3	2	4	1	1	2	1	1822
2087	MSSP	dog	pyodermia	1	9	1	1	20	1	2	1823
2088	MSSP	dog	pyodermia	2	2	2	20	23	2	1	1824
2089	MRSP	dog	respiratory tract	5	11	4	80	20	1	2	1825
2090	MSSP	dog	bone infection	1	6	7	36	3	2	1	1826
2091	MRSP	dog	pyodermia	4	2	2	1	5	1	2	1827
2092	MRSP	dog	pyodermia	1	31	2	2	1	1	1	1828
2093	MRSP	dog	(unspecified/other)	3	9	2	2	1	2	1	1829
2094	MRSP	cat	urinary tract	1	7	2	1	2	2	1	1625
2095	MRSP	dog	pyodermia	3	2	2	2	8	2	2	1830
2096	MRSP	dog	pyodermia	3	8	2	1	1	2	2	1831
2097	MRSP	cat	urinary tract	1	7	4	1	13	2	1	1832
2098	MRSP	dog	urinary tract	4	31	2	2	11	2	1	1833
2099	MSSP	dog	urinary tract	1	7	4	4	13	5	1	1834
2100	MSSP	dog	pyodermia	5	2	1	1	3	2	2	1835
2101	MSSP	dog	pyodermia	1	13	2	1	81	1	1	1836
2102	MSSP	dog	otitis	1	13	4	1	74	2	1	1837
2103	MRSP	dog	otitis	1	9	2	1	1	5	1	1838
2104	MRSP	dog	otitis	2	31	2	1	1	2	2	1839
2105	MSSP	dog	urinary tract	11	9	2	20	1	4	2	1840
2106	MSSP	dog	pyodermia	7	11	4	1	5	2	1	1841
2107	MRSP	dog	pyodermia	2	11	2	29	11	2	1	1842
2108	MRSP	dog	(unspecified/other)	3	9	16	1	1	1	1	1843
2109	MRSP	cat	respiratory tract	57	2	4	1	11	1	1	1844
2110	MSSP	dog	pyodermia	2	2	6	1	6	2	2	1845
2111	MRSP	dog	pyodermia	57	31	2	1	1	2	1	1846
2112	MSSP	dog	(unspecified/other)	3	11	2	1	7	1	1	1847
2113	MSSP	cat	otitis	1	31	15	2	7	2	2	1848
2114	MRSP	dog	fistula	3	9	2	2	1	2	2	1849
2115	MSSP	dog	wound	5	2	4	4	1	1	1	1573
2116	MRSP	dog	arthritis	5	11	1	1	1	2	1	1850
2117	MSSP	dog	pyodermia	3	7	4	4	11	1	1	1851
2118	MSSP	dog	pyodermia	7	11	1	1	23	2	1	1852
2119	MSSP	dog	otitis	3	7	4	1	11	1	1	1853
2120	MRSP	dog	pyodermia	1	7	2	1	7	2	1	1854
2121	MSSP	cat	urinary tract	58	9	2	1	13	44	1	1855
2122	MRSP	dog	pyodermia	2	2	3	1	11	2	1	1856
2123	MRSP	dog	pyodermia	5	2	2	1	1	2	1	1857
2124	MRSP	dog	(unspecified/other)	3	31	1	1	1	1	2	1858
2125	MRSP	dog	pyodermia	4	31	2	1	1	1	2	1859
2126	MSSP	dog	bone infection	7	13	2	1	1	5	1	1860
2127	MRSP	cat	urinary tract	4	2	2	1	13	5	2	1861
2128	MSSP	dog	urinary tract	4	7	15	46	11	1	13	1862
2129	MRSP	cat	wound	3	31	2	2	13	2	2	1863
2130	MRSP	other	(unspecified/other)	2	2	4	1	13	2	1	1864
2131	MSSP	dog	otitis	7	13	2	1	13	1	1	1865
2132	MRSP	other	(unspecified/other)	3	7	4	2	13	1	2	1866
2133	MRSP	dog	(unspecified/other)	4	9	2	2	1	1	2	1867
2134	MSSP	other	(unspecified/other)	3	9	2	1	11	2	1	1868
2135	MSSP	other	(unspecified/other)	3	13	4	1	7	2	1	1869
2136	MRSP	cat	otitis	2	2	3	1	1	1	1	1870
2137	MRSP	dog	(unspecified/other)	2	7	2	1	1	2	1	1871
2138	MSSP	dog	urinary tract	5	7	1	2	8	1	1	1872
2139	MSSP	cat	(unspecified/other)	2	13	2	1	1	1	2	1873
2140	MRSP	dog	pyodermia	1	9	3	1	1	1	2	1874
2141	MRSP	dog	pyodermia	7	2	2	1	1	2	1	1875
2142	MSSP	dog	urinary tract	59	7	1	2	13	1	1	1876
2143	MSSP	dog	pyodermia	1	3	2	4	7	2	1	1877
2144	MRSP	cat	urinary tract	7	9	1	1	13	2	1	1878
2145	MSSP	cat	urinary tract	11	9	4	1	1	2	2	1879
2146	MRSP	dog	urinary tract	3	31	4	2	1	2	2	1880
2147	MSSP	dog	urinary tract	1	7	2	1	8	2	2	1881
2148	MSSP	dog	urinary tract	2	11	2	81	1	1	1	1882
2363	MRSP	dog	pyodermia	1	7	4	20	1	5	1	2065
2364	MRSP	dog	pyodermia	5	9	2	1	11	1	1	2067
2365	MRSP	dog	pyodermia	1	9	4	4	20	1	2	2066
2366	MRSP	dog	pyodermia	1	9	4	20	5	1	1	2068
2367	MRSP	dog	pyodermia	7	9	2	2	1	1	1	2069
2368	MRSP	dog	pyodermia	17	18	2	1	20	1	1	2070
2372	MRSP	dog	pyodermia	2	13	34	1	13	2	1	2072
